# Supplementary material for: Dynamic chromatin accessibility deploys heterotypic cis/trans-acting factors driving stomatal cell-fate commitment
Source: Nat Plants. 2022 Dec 15;8(12):1453–66. doi: 10.1038/s41477-022-01304-w (PMC9788986; doi:10.1038/s41477-022-01304-w)
Supplement: Supplementary file 2 — Supplementary Table 1. INTACT ATAC-seq library seq information. Table 2. Stomata union THS peak coordinates. Table 3. Dynamic THSs peak coordinates. Table 4. SPCH ChIP-seq peak and target gene with bHLH and BBR/BPC motif. Table 5. MUTE ChIP-seq peak and target gene with bHLH and BBR/BPC motif. Table 6. ELC and PCC THSs list bound by either SPCH or MUTE. Table 7. Plasmid construct generated or used in this study. Table 8. Primers and DNA fragment sequence used for this study. Table 9. Exact P values for statistical analysis. [file 41477_2022_1304_MOESM2_ESM.xlsx]

## Sheet: Supplementary Table1
Supplementary Table 1. INTACT ATAC-seq Library seq information
Library	# read for analylsis	% of properly paried	Length of reads		FRiP score
Proto_rep1	20462816	99.04	38	paried-end	0.305697
Proto_rep2	25074312	99.24	38	paried-end	0.357513
Proto_rep3	30380522	98.95	38	paried-end	0.358074
MMC_rep1	20419736	97.08	38	paried-end	0.367047
MMC_rep2	21131902	98.01	38	paried-end	0.344514
MMC_rep3	8669782	98.65	38	paried-end	0.563204
M_rep1	3760672	98.45	38	paried-end	0.278424
M_rep2	24041530	98.06	38	paried-end	0.291834
M_rep3	22010493	98.38	38	paried-end	0.437704
M_rep4	26891468	97.95	38	paried-end	0.52851
GMC_rep1	20782022	99.17	38	paried-end	0.262111
GMC_rep2	12868525	98.96	38	paried-end	0.285749
GMC_rep3	23505306	99.15	38	paried-end	0.276017
GC_rep1	26101577	98.65	38	paried-end	0.296706
GC_rep2	20330549	98.67	38	paried-end	0.290012
GC_rep3	28779154	98.89	38	paried-end	0.315406

## Sheet: Supplementary Table2
Supplementary Table 2. Stomata union THS peak coordinates
Chr	Start	End	THS	Post normalization cutcount value
				Proto_value	MMC_value	M_value	GMC_value	GC_value
chr1	481	631	THS_00001	20.5438	20.541	17.9502	25.7973	25.7988
chr1	1341	1651	THS_00002	66.8781	45.4456	37.0886	73.7901	73.9148
chr1	1781	1931	THS_00003	22.9711	17.2776	17.1257	28.6215	28.6219
chr1	2101	2851	THS_00004	134.791	105.372	114.577	157.714	157.948
chr1	3021	3251	THS_00005	58.8291	64.4735	70.4432	51.3611	51.3166
chr1	3401	3731	THS_00006	40.5055	52.337	57.2956	54.4641	48.0556
chr1	3981	4131	THS_00007	27.43	23.7354	24.234	42.9331	42.9419
chr1	4397	4704	THS_00008	78.1889	59.3513	63.1893	96.6999	96.7064
chr1	4761	4911	THS_00009	32.4872	30.0653	29.0777	39.202	39.2139
chr1	6501	6651	THS_00010	48.7153	34.1384	35.1615	50.5818	50.586
chr1	8341	8491	THS_00011	18.4265	17.8724	16.0929	26.0122	26.0443
chr1	8538	8891	THS_00012	76.428	112.19	109.741	95.8083	95.7934
chr1	9341	9791	THS_00013	75.7569	53.5914	60.2744	76.1549	76.2941
chr1	13621	13831	THS_00014	70.8307	70.8262	67.8627	67.3913	72.3486
chr1	14001	14351	THS_00015	95.6459	76.5374	89.2611	89.3091	89.3093
chr1	14701	15031	THS_00016	50.6174	39.4821	43.9128	54.0192	54.0307
chr1	15321	15571	THS_00017	25.6115	25.6167	36.5678	38.0045	41.8896
chr1	16467	16871	THS_00018	117.936	128.183	124.922	117.275	112.806
chr1	19195	19451	THS_00019	56.819	49.8527	55.9333	67.3636	67.3642
chr1	20256	20460	THS_00020	75.2182	60.2874	67.8723	67.9105	67.9107
chr1	20551	21545	THS_00021	360.809	529.85	523.968	344.355	344.243
chr1	22621	22831	THS_00022	27.99	27.99	27.9968	37.8411	24.6887
chr1	22981	23131	THS_00023	11.3419	12.2649	14.9429	17.4351	13.9961
chr1	30881	31031	THS_00024	33.5804	30.8171	32.0441	37.2707	37.2741
chr1	33121	33884	THS_00025	287.485	289.163	319.468	294.176	253.75
chr1	37833	38300	THS_00026	405.447	536.508	458.398	332.27	332.084
chr1	39161	39311	THS_00027	24.0926	31.8875	35.0762	39.1444	39.1491
chr1	39961	40111	THS_00028	11.988	14.2635	17.4376	19.7951	18.5589
chr1	40181	40411	THS_00029	35.2607	28.2351	32.7097	39.6156	39.6251
chr1	40941	41131	THS_00030	37.474	22.3268	30.1742	40.2392	43.7937
chr1	41741	41931	THS_00031	16.1325	16.1354	23.1376	19.3433	17.9572
chr1	42101	42291	THS_00032	34.3971	28.9979	25.677	45.498	45.5123
chr1	43161	43311	THS_00033	25.1717	21.2558	20.3122	26.5862	26.8952
chr1	43901	44051	THS_00034	15.7522	15.5263	11.2606	24.6295	24.6322
chr1	44381	44631	THS_00035	44.8142	44.8031	38.304	53.3226	53.3413
chr1	44921	45140	THS_00036	50.0099	69.265	60.084	60.0804	60.0804
chr1	46781	47031	THS_00037	42.1823	67.6826	67.3762	52.3023	46.7888
chr1	48141	48291	THS_00038	32.5349	32.5292	26.9272	54.5539	54.6585
chr1	48361	48754	THS_00039	111.92	89.7793	91.6086	179.864	179.879
chr1	49061	49211	THS_00040	28.3876	28.3876	28.543	40.2273	40.2342
chr1	49241	49451	THS_00041	24.4568	49.9201	52.1688	42.8988	42.8715
chr1	49641	49791	THS_00042	14.4793	24.9258	27.6758	27.6737	20.2402
chr1	49821	50051	THS_00043	50.5647	66.88	60.3907	60.3636	60.3635
chr1	50461	50611	THS_00044	40.9091	39.915	31.5311	47.4899	47.4928
chr1	50801	50951	THS_00045	33.5236	28.3502	25.4884	39.9695	48.552
chr1	51261	51540	THS_00046	123.94	138.986	139.896	113.093	113.08
chr1	51701	51991	THS_00047	69.5779	93.3012	83.0479	83.0428	83.0427
chr1	53821	53971	THS_00048	32.2363	27.1596	27.818	45.0202	52.5775
chr1	54039	54471	THS_00049	153.927	121.18	119.068	224.866	224.93
chr1	55001	55151	THS_00050	25.3497	33.8215	30.5972	30.5941	30.5941
chr1	55336	55695	THS_00051	281.186	324.075	319.259	225.47	225.463
chr1	56581	56831	THS_00052	71.5639	81.5385	79.8257	67.7194	67.7106
chr1	56981	57293	THS_00053	135.863	149.302	151.825	117.042	110.766
chr1	57337	57607	THS_00054	96.4866	108.657	113.431	108.383	94.7539
chr1	58361	58751	THS_00055	76.7776	97.1507	97.1549	124.665	124.681
chr1	59181	59391	THS_00056	37.8461	37.8599	39.4739	35.484	35.4756
chr1	59601	60111	THS_00057	161.407	162.317	183.953	174.531	172.891
chr1	60161	60531	THS_00058	59.4775	59.5092	73.1087	75.9662	64.9649
chr1	60621	60883	THS_00059	98.5192	79.2354	79.2284	79.231	86.4052
chr1	61121	61391	THS_00060	44.7272	30.6977	41.9182	48.4533	49.5663
chr1	61541	61731	THS_00061	32.3905	32.4005	38.3343	53.1895	46.9181
chr1	62041	62231	THS_00062	39.4616	39.457	38.2283	49.4317	50.9255
chr1	62441	62631	THS_00063	38.661	34.5714	38.5289	47.3603	51.902
chr1	63261	63451	THS_00064	28.1593	28.1593	28.1677	44.2496	36.8606
chr1	63881	64231	THS_00065	102.721	102.719	102.44	83.7054	107.062
chr1	64521	64771	THS_00066	62.1768	62.1929	62.3493	64.0373	79.896
chr1	65101	65251	THS_00067	20.021	21.6546	26.422	31.0315	38.449
chr1	67181	67391	THS_00068	38.1704	34.8464	31.4409	36.3425	45.9878
chr1	67572	67871	THS_00069	110.284	129.052	132.442	119.434	100.846
chr1	67941	68171	THS_00070	40.9913	43.9136	46.1745	46.158	43.2585
chr1	68336	68991	THS_00071	213.12	237.682	216.819	154.986	154.963
chr1	69041	69311	THS_00072	37.9324	37.9386	39.1059	42.2599	42.3094
chr1	69321	69471	THS_00073	15.9219	9.58581	15.5664	23.1822	23.1875
chr1	71288	71570	THS_00074	63.8971	63.9283	72.5389	103.885	93.3746
chr1	72141	72352	THS_00075	94.791	94.778	87.5427	78.0486	86.2582
chr1	73901	74051	THS_00076	24.0443	23.3552	25.9243	36.5874	36.5905
chr1	74661	74871	THS_00077	45.6356	45.6355	45.1593	63.5218	63.5308
chr1	74961	75111	THS_00078	36.4227	36.4936	40.3074	54.2143	48.418
chr1	75341	75531	THS_00079	34.0723	34.0789	48.273	37.9898	37.9802
chr1	76181	76611	THS_00080	82.9038	140.794	124.679	124.578	124.577
chr1	77581	77771	THS_00081	53.0547	54.34	55.6419	56.9545	58.2716
chr1	79181	79371	THS_00082	28.91	35.4109	42.6603	34.1954	34.0367
chr1	79501	79751	THS_00083	39.8101	39.8152	55.6532	36.7233	36.7172
chr1	80001	80271	THS_00084	42.6653	42.6815	57.3008	68.915	62.5911
chr1	80901	81211	THS_00085	42.6657	34.5367	49.5662	49.7879	49.7885
chr1	81825	82331	THS_00086	121.056	121.193	125.3	139.158	117.275
chr1	83041	83580	THS_00087	197.469	197.475	197.996	238.435	241.856
chr1	85401	85631	THS_00088	28.7042	28.7042	28.726	42.0341	28.6198
chr1	85981	86131	THS_00089	26.799	18.3917	25.7315	27.124	27.211
chr1	86561	86751	THS_00090	38.0124	54.2551	48.4405	48.4345	48.4345
chr1	87161	87511	THS_00091	37.4767	37.4767	37.4873	41.0732	29.4476
chr1	88316	88486	THS_00092	38.8605	38.8721	46.2634	38.418	32.3156
chr1	88541	88891	THS_00093	103.981	125.069	119.337	89.3079	89.2925
chr1	91221	91431	THS_00094	60.5613	60.5527	52.3579	54.5372	58.3863
chr1	95661	95959	THS_00095	92.7533	128.785	110.425	110.36	110.36
chr1	97321	97511	THS_00096	25.987	32.4966	40.4773	27.5876	27.5838
chr1	98901	99051	THS_00097	32.6798	32.681	35.7285	57.0629	55.5265
chr1	99221	99511	THS_00098	141.703	170.179	174.843	120.835	120.828
chr1	99653	99945	THS_00099	114.701	149.575	144.974	90.8187	90.7918
chr1	101881	102111	THS_00100	22.8793	20.5641	20.3595	20.3417	15.1809
chr1	102361	102531	THS_00101	24.5293	18.7601	14.8135	27.7821	27.7847
chr1	102721	103031	THS_00102	47.7816	47.7816	47.7833	83.722	57.9874
chr1	103701	103931	THS_00103	58.4023	62.9869	77.3822	73.7749	70.8919
chr1	103941	104091	THS_00104	35.7693	35.7814	45.401	41.8554	37.8255
chr1	104181	104331	THS_00105	31.9455	31.963	35.8022	35.3203	33.2748
chr1	104621	104771	THS_00106	35.9279	37.0745	43.0414	46.3818	46.7132
chr1	105321	105471	THS_00107	22.9052	25.575	26.6441	22.7706	21.1961
chr1	105761	105911	THS_00108	22.8969	22.9227	24.0533	29.3191	25.4664
chr1	106261	106471	THS_00109	56.1773	56.1797	56.4081	71.6518	48.7934
chr1	106881	107031	THS_00110	27.57	27.2612	21.9709	41.3705	41.3736
chr1	107061	107271	THS_00111	24.076	24.0617	21.6721	25.7308	25.7541
chr1	107470	107933	THS_00112	282.774	379.893	340.222	243.271	243.249
chr1	108161	108351	THS_00113	63.2676	90.3095	99.027	75.8851	72.4941
chr1	108501	109071	THS_00114	91.8524	111.847	105.874	105.867	105.867
chr1	110821	110971	THS_00115	35.0744	27.0112	31.3294	41.265	49.5625
chr1	111561	111811	THS_00116	65.2781	52.0702	52.7761	70.2144	77.7807
chr1	111861	112111	THS_00117	59.1266	87.3674	75.0576	74.98	74.9796
chr1	112265	112991	THS_00118	341.701	507.484	417.665	349.704	349.661
chr1	113521	113671	THS_00119	57.1411	57.137	40.2367	65.2931	77.8294
chr1	113801	113951	THS_00120	44.0622	40.4857	33.7078	50.3794	50.3842
chr1	114041	114291	THS_00121	62.3634	74.443	67.7269	59.9045	59.859
chr1	116081	116371	THS_00122	114.431	113.662	108.317	88.641	93.6718
chr1	116381	117031	THS_00123	103.125	123.219	169.314	113.263	113.245
chr1	118141	118291	THS_00124	40.1495	40.1495	40.1962	63.2514	51.928
chr1	118541	118751	THS_00125	49.1856	50.4443	54.5255	61.1545	51.6898
chr1	118881	119091	THS_00126	48.2211	48.2211	48.2268	62.5359	50.7857
chr1	120437	120972	THS_00127	287.444	419.712	377.309	298.622	298.494
chr1	121500	121690	THS_00128	70.7555	64.77	51.7839	69.6181	69.6311
chr1	122030	122195	THS_00129	50.4338	50.4338	50.6306	78.045	78.0475
chr1	128361	128691	THS_00130	63.5141	63.913	66.5703	72.7048	70.1851
chr1	128821	129091	THS_00131	38.0128	43.7268	43.7301	49.7661	49.7725
chr1	129201	129571	THS_00132	38.2895	38.2897	38.3465	54.2994	43.6625
chr1	129821	130051	THS_00133	27.1977	27.1978	28.3052	39.0714	39.1856
chr1	130399	130934	THS_00134	181.807	236.609	199.3	170.19	170.074
chr1	131141	131465	THS_00135	147.23	222.106	219.463	147.308	147.295
chr1	131761	131911	THS_00136	36.5273	34.2298	35.4131	51.3939	52.5802
chr1	135301	135531	THS_00137	31.7892	31.6756	29.4795	40.3797	54.1168
chr1	135899	136137	THS_00138	66.7041	72.0289	91.5202	60.9515	50.4954
chr1	138201	138411	THS_00139	50.6431	88.8092	64.8976	53.9799	53.9272
chr1	138519	138733	THS_00140	68.9912	68.9886	46.3585	89.1274	98.9452
chr1	138953	139277	THS_00141	94.547	94.5133	87.4685	139.03	143.949
chr1	139921	140171	THS_00142	44.4246	52.777	58.7027	48.6036	45.4492
chr1	140361	140551	THS_00143	52.7974	52.7931	48.3483	55.5185	55.5297
chr1	141401	141611	THS_00144	53.5437	37.7747	33.3905	65.5891	65.6003
chr1	141781	142031	THS_00145	35.8441	38.2842	36.8284	33.3417	31.9361
chr1	143401	143591	THS_00146	58.5282	64.5642	59.7447	57.2451	57.2334
chr1	145761	146011	THS_00147	30.6623	49.2377	41.5052	41.4942	41.4942
chr1	146301	146491	THS_00148	65.1453	65.1427	57.7427	54.3924	72.3034
chr1	146801	147071	THS_00149	54.8215	49.3573	47.8466	59.8386	59.8441
chr1	147881	148031	THS_00150	23.6878	23.6881	23.7602	34.9181	21.2868
chr1	149151	149414	THS_00151	75.8115	99.8783	103.239	86.4843	86.4297
chr1	149589	149756	THS_00152	51.1283	51.098	42.0494	58.465	73.9184
chr1	149829	150228	THS_00153	120.453	119.405	117.936	140.628	148.694
chr1	152341	152551	THS_00154	20.6768	26.6522	33.8225	36.5535	30.2387
chr1	154801	154951	THS_00155	35.5566	35.5566	35.5622	49.7784	35.0398
chr1	155441	155591	THS_00156	36.2211	36.2145	31	31.7621	31.8218
chr1	155901	156051	THS_00157	39.7665	39.7386	39.5602	40.0064	47.0953
chr1	156151	157116	THS_00158	438.915	546.003	535.221	411.201	411.032
chr1	157341	157491	THS_00159	43.8525	34.2746	36.0099	51.7967	51.8178
chr1	158881	159151	THS_00160	106.149	117.263	139.926	102.369	102.361
chr1	159370	159698	THS_00161	225.072	308.095	274.033	179.435	177.761
chr1	159921	160071	THS_00162	31.7695	31.7954	34.0266	45.4013	39.7941
chr1	161561	161711	THS_00163	51.5158	43.1391	34.8996	73.3186	75.5468
chr1	162761	163371	THS_00164	128.497	143.168	150.168	147.147	147.126
chr1	167094	167331	THS_00165	71.7411	81.6167	86.3758	88.4388	89.3143
chr1	167921	168551	THS_00166	145.878	222.024	180.602	180.402	180.402
chr1	171001	171151	THS_00167	25.168	25.168	25.1875	48.7976	31.8569
chr1	171401	171631	THS_00168	37.8973	37.8973	37.8906	33.0845	42.0985
chr1	171881	172271	THS_00169	45.2938	45.2872	44.1626	65.73	69.9143
chr1	172901	173171	THS_00170	73.1535	91.183	91.1724	71.9856	71.3108
chr1	173182	173703	THS_00171	572.562	611.589	555.618	425.589	423.696
chr1	174121	174271	THS_00172	17.4004	17.4004	17.5825	28.6075	19.0454
chr1	174381	174551	THS_00173	30.661	23.0595	30.3872	35.1547	35.2925
chr1	174701	174951	THS_00174	44.747	29.1955	38.3582	39.0888	39.1159
chr1	174981	175151	THS_00175	29.1326	16.7412	20.9355	28.4341	28.437
chr1	175581	175831	THS_00176	20.7169	22.71	27.609	31.8572	24.671
chr1	175881	176031	THS_00177	21.1623	19.488	15.8383	34.975	34.9783
chr1	176101	176251	THS_00178	25.9467	14.8547	19.9764	37.8215	37.8297
chr1	176901	177171	THS_00179	65.3697	98.2047	87.87	77.8864	77.8371
chr1	177176	177343	THS_00180	49.206	70.1652	60.3984	60.3899	60.3898
chr1	178381	178531	THS_00181	28.188	22.4227	25.3334	28.8942	29.374
chr1	178741	179211	THS_00182	111.798	101.351	87.3618	109.683	109.692
chr1	179321	179531	THS_00183	36.5057	38.5486	41.817	34.1517	31.226
chr1	179661	180151	THS_00184	76.009	76.0166	80.0288	99.0951	99.2622
chr1	180461	180611	THS_00185	29.2866	29.3175	30.494	45.8022	33.9008
chr1	181801	181951	THS_00186	14.4416	14.4345	12.4045	20.067	20.0754
chr1	182203	182742	THS_00187	275.131	317.606	307.94	258.381	258.309
chr1	183195	183730	THS_00188	335.776	431.423	400.901	294.148	293.332
chr1	183901	184071	THS_00189	17.6849	17.7242	22.1832	36.6077	26.6682
chr1	184261	184671	THS_00190	61.9262	72.1879	72.2646	72.2215	65.2874
chr1	184790	185051	THS_00191	115.028	153.068	152.096	101.583	96.4165
chr1	186441	186591	THS_00192	33.7524	33.7058	29.4173	53.8073	61.5208
chr1	186941	187191	THS_00193	56.8632	90.9938	71.365	67.0173	67.0095
chr1	190248	190560	THS_00194	164.467	212.093	194.653	173.679	173.659
chr1	192481	192631	THS_00195	14.989	15.0251	15.6599	21.9351	17.6565
chr1	194261	194504	THS_00196	82.2973	96.5606	85.3076	76.2678	73.7389
chr1	194601	195000	THS_00197	150.315	162.821	159.545	124.841	124.717
chr1	195445	195797	THS_00198	152.764	198.655	199.12	156.696	156.602
chr1	196861	197011	THS_00199	27.2544	27.2478	25.3251	39.6456	42.9268
chr1	198431	198917	THS_00200	217.671	217.659	173.392	155.167	181.239
chr1	199401	199709	THS_00201	152.257	208.588	175.587	158.201	158.174
chr1	200901	201051	THS_00202	36.8338	36.8706	38.4322	64.9567	50.1614
chr1	201281	201431	THS_00203	37.4838	36.6076	29.363	51.1465	52.1988
chr1	201601	202151	THS_00204	94.7944	117.495	117.366	110.567	110.499
chr1	204021	204231	THS_00205	38.3968	30.9662	32.3401	55.5526	55.6344
chr1	204381	204611	THS_00206	43.7806	54.3376	64.2374	60.2018	56.1511
chr1	204721	204991	THS_00207	26.8221	41.2003	41.2456	41.1833	35.8433
chr1	205381	205531	THS_00208	30.0064	30.0236	34.118	56.3195	41.7767
chr1	205761	205911	THS_00209	30.9876	30.9824	22.1844	43.0305	43.0515
chr1	206081	206291	THS_00210	18.7082	18.7124	26.53	36.1259	21.7824
chr1	206301	206551	THS_00211	71.8283	71.8665	73.1619	99.3408	70.2471
chr1	206612	207279	THS_00212	579.798	744.182	661.046	538.565	538.439
chr1	207597	208031	THS_00213	228.261	306.571	238.809	184.84	184.826
chr1	208501	208891	THS_00214	57.533	50.9084	53.1194	77.2425	77.2524
chr1	210562	210831	THS_00215	89.6455	109.695	107.377	91.9367	91.9039
chr1	210861	211111	THS_00216	53.1327	49.4487	45.559	60.4425	60.4513
chr1	212701	212911	THS_00217	38.1573	32.7176	30.7287	44.0601	44.0623
chr1	215201	215371	THS_00218	25.7501	18.8623	27.8259	30.0568	30.2481
chr1	218141	218291	THS_00219	9.90665	10.346	12.7173	18.0557	11.3407
chr1	218681	218971	THS_00220	75.1915	55.2504	75.4401	75.4477	75.4477
chr1	219381	220484	THS_00221	502.325	655.952	703.163	598.834	598.694
chr1	220801	221131	THS_00222	63.7541	64.4734	68.9066	86.4033	79.186
chr1	224301	224531	THS_00223	22.9733	37.4814	50.335	48.6546	30.9354
chr1	224621	224911	THS_00224	76.5926	94.6162	110.56	79.7645	59.3837
chr1	225021	225291	THS_00225	76.6465	98.4246	92.9537	92.7641	92.7588
chr1	225456	225757	THS_00226	232.854	281.089	231.439	180.099	180.092
chr1	226000	226231	THS_00227	85.272	113.699	94.7064	90.506	90.179
chr1	227381	227571	THS_00228	62.1982	62.1983	62.2075	63.1529	51.6087
chr1	227601	227811	THS_00229	60.6057	100.256	84.5778	65.3532	65.3172
chr1	227841	228091	THS_00230	39.0175	63.0341	56.3329	42.1077	35.7951
chr1	228244	228458	THS_00231	94.0423	160.738	155.396	108.298	108.242
chr1	228621	229075	THS_00232	235.526	265.779	255.058	201.976	198.666
chr1	230061	230211	THS_00233	11.2247	10.9673	10.4638	18.7543	18.7685
chr1	232521	232791	THS_00234	35.2709	45.6215	36.2383	33.1481	33.1455
chr1	232901	233091	THS_00235	41.0748	28.9076	31.4314	47.188	47.2948
chr1	233201	233351	THS_00236	32.7094	23.1505	27.4461	45.2107	45.217
chr1	233521	233671	THS_00237	32.7941	27.6027	27.2491	61.8944	61.9601
chr1	237774	238064	THS_00238	99.1623	99.1404	98.3093	80.2798	93.5931
chr1	239463	239997	THS_00239	189.258	221.604	234.232	186.874	186.738
chr1	245947	246195	THS_00240	63.0817	63.0817	63.0961	77.0323	65.4462
chr1	247821	248071	THS_00241	21.9188	21.9189	21.9644	39.6901	27.5282
chr1	248501	248771	THS_00242	52.1245	41.4313	51.9308	55.1379	55.1421
chr1	248861	249071	THS_00243	55.6023	55.6928	56.7653	60.7129	42.2536
chr1	254546	254785	THS_00244	51.7246	69.7786	63.5689	56.8811	56.8736
chr1	255181	255371	THS_00245	42.0957	47.2093	46.575	46.523	46.5201
chr1	255861	256031	THS_00246	24.7053	13.2169	16.5283	23.0207	25.0492
chr1	256661	256891	THS_00247	21.3596	15.2007	14.0563	26.313	26.3162
chr1	259201	259411	THS_00248	25.6719	17.7368	19.3811	26.2013	26.2034
chr1	262101	262251	THS_00249	29.6453	25.5244	19.2845	32.5314	32.5442
chr1	262579	262951	THS_00250	84.6012	116.297	110.796	86.6285	84.975
chr1	263581	263731	THS_00251	20.3706	16.6933	16.5057	27.4248	36.5215
chr1	266141	266411	THS_00252	79.6702	119.755	100.231	82.7521	82.7338
chr1	268009	268397	THS_00253	195.225	321.484	268.199	217.745	217.694
chr1	268721	268951	THS_00254	44.824	44.824	44.8385	71.3366	55.605
chr1	269381	270083	THS_00255	311.528	312.999	320.496	284.709	279.332
chr1	270161	270351	THS_00256	43.8963	38.1305	41.1477	45.2771	47.5517
chr1	270701	270951	THS_00257	57.5459	80.1666	69.0756	64.6602	63.9371
chr1	274722	274971	THS_00258	88.3784	109.677	95.3353	72.9439	72.9263
chr1	275101	275417	THS_00259	79.3135	74.13	76.4025	84.8519	95.9112
chr1	278461	278671	THS_00260	35.1647	38.0765	44.5038	50.6147	42.069
chr1	282401	282551	THS_00261	41.0343	28.3111	30.7535	41.349	42.5966
chr1	283801	283951	THS_00262	27.5764	27.5977	28.7904	58.103	48.1764
chr1	284257	284485	THS_00263	69.4075	97.8404	68.9515	68.9511	68.9511
chr1	290721	290956	THS_00264	70.7669	41.6452	49.6282	85.2003	90.1131
chr1	291051	291331	THS_00265	59.029	72.9326	67.691	67.355	67.341
chr1	291521	291731	THS_00266	33.8157	37.7424	51.2	46.4773	43.48
chr1	292941	293431	THS_00267	166.933	180.351	216.429	158.697	153.097
chr1	295021	295251	THS_00268	42.2006	64.1714	50.0179	50.0159	50.0159
chr1	298121	298706	THS_00269	202.428	258.953	272.034	193.827	170.793
chr1	300901	301151	THS_00270	74.2981	74.2982	74.3196	85.8454	71.1572
chr1	302365	303086	THS_00271	602.616	682.212	650.534	478.806	439.955
chr1	303361	303551	THS_00272	60.0353	98.0059	69.2145	58.9331	57.331
chr1	304581	304731	THS_00273	31.0746	29.9527	23.8397	52.6312	52.6499
chr1	306201	306411	THS_00274	88.0664	86.4302	72.8344	88.4282	97.6011
chr1	309032	309851	THS_00275	324.563	406.409	383.215	323.786	323.578
chr1	310021	310291	THS_00276	73.2547	76.3245	80.6441	75.6273	66.9276
chr1	312801	312951	THS_00277	37.5801	34.7185	33.9211	46.8815	46.8976
chr1	315888	316171	THS_00278	64.8949	80.8823	80.1262	70.9332	70.9272
chr1	317675	317837	THS_00279	46.941	31.5995	26.6155	54.1901	57.3449
chr1	319441	319671	THS_00280	44.079	39.5558	42.3248	51.5751	54.0913
chr1	319781	319971	THS_00281	31.8117	29.2055	33.6112	39.8422	39.9811
chr1	322841	323051	THS_00282	57.667	57.7517	70.3267	61.8818	58.3712
chr1	324865	325349	THS_00283	325.344	457.593	418.778	289.513	289.379
chr1	331094	331373	THS_00284	79.0084	57.66	64.1891	102.822	102.841
chr1	336675	336953	THS_00285	77.0013	52.6009	47.7479	99.525	100.527
chr1	337743	338059	THS_00286	112.873	149.201	145.543	102.455	102.447
chr1	338081	338382	THS_00287	88.8891	107.213	121.033	85.2534	85.2426
chr1	342141	342514	THS_00288	110.276	150.229	149.498	106.673	105.242
chr1	342841	342991	THS_00289	27.3082	13.3102	22.0919	27.6526	27.6681
chr1	344361	344651	THS_00290	64.1816	64.1765	49.0175	53.4697	57.2238
chr1	345001	345271	THS_00291	45.2164	58.3474	55.1798	55.1499	55.1496
chr1	345401	345851	THS_00292	69.4027	57.0071	55.8001	60.3512	60.3567
chr1	352781	352931	THS_00293	39.4408	39.4417	39.5733	54.7323	48.0545
chr1	353033	353387	THS_00294	102.228	66.0454	73.1535	128.627	133.644
chr1	354801	355091	THS_00295	65.0845	87.2756	76.3396	76.3365	76.3365
chr1	355101	355251	THS_00296	21.8309	20.876	18.3611	24.9123	30.6807
chr1	356321	356531	THS_00297	21.8479	19.5313	16.8548	24.6922	24.6986
chr1	356821	357011	THS_00298	73.7804	73.7832	73.9594	82.7698	61.5441
chr1	357161	357471	THS_00299	42.7765	42.4824	37.9021	58.3177	60.7419
chr1	358561	358711	THS_00300	32.1478	20.1135	25.3548	43.0185	43.1493
chr1	358861	359111	THS_00301	63.8851	44.1429	41.9144	70.1989	70.2155
chr1	363101	363311	THS_00302	90.3365	80.0369	70.6774	77.1168	77.9567
chr1	363481	363711	THS_00303	55.0001	68.9598	69.1376	68.7173	61.2121
chr1	364144	364560	THS_00304	306.769	526.724	426.533	302.49	302.431
chr1	364681	364871	THS_00305	37.8021	66.7897	53.5014	42.9023	41.4383
chr1	365281	365431	THS_00306	13.5966	16.048	19.3413	19.7517	19.0474
chr1	367481	367711	THS_00307	38.799	54.9227	50.6598	50.5945	50.5937
chr1	367741	367991	THS_00308	62.2238	62.217	47.1639	60.6975	67.1978
chr1	368141	368771	THS_00309	179.346	225.086	205.587	194.401	194.36
chr1	369341	369551	THS_00310	48.0152	48.0301	48.1434	49.1462	57.8024
chr1	369721	369871	THS_00311	27.6725	27.6726	28.2195	37.3132	30.7345
chr1	371021	371211	THS_00312	26.0112	26.0048	15.7603	28.1987	28.2027
chr1	371621	371911	THS_00313	54.3972	43.7724	59.2266	70.9068	74.3139
chr1	372121	372391	THS_00314	69.0583	50.4202	57.3097	67.7706	68.6306
chr1	372641	372851	THS_00315	34.6784	34.6645	30.9545	32.2408	34.35
chr1	373264	373520	THS_00316	80.9418	109.091	101.908	82.8341	82.78
chr1	375421	375593	THS_00317	56.2009	32.926	35.0771	68.8448	68.8633
chr1	387023	387227	THS_00318	46.324	46.3373	50.7804	70.3593	61.4758
chr1	388859	389102	THS_00319	61.0678	61.0537	55.7686	84.0892	84.4662
chr1	389641	389831	THS_00320	45.2104	70.0943	49.8473	46.7641	46.7568
chr1	392581	392831	THS_00321	54.3866	73.8591	59.2058	59.2007	59.2007
chr1	395071	395728	THS_00322	266.516	304.419	299.63	283.301	283.262
chr1	400221	400371	THS_00323	40.7105	35.0451	32.8557	40.157	41.5536
chr1	400481	400631	THS_00324	42.8745	38.4774	39.3442	52.98	58.8175
chr1	401101	401351	THS_00325	77.975	65.9388	79.0425	79.1929	79.1941
chr1	401755	402338	THS_00326	266.911	304.653	299.699	272.769	255.897
chr1	402581	402731	THS_00327	35.5505	28.7554	30.3632	38.0841	44.8829
chr1	404377	404591	THS_00328	53.7912	85.7162	80.672	64.1024	64.0903
chr1	408581	408771	THS_00329	49.7786	68.0479	54.4865	51.2456	50.888
chr1	409061	409211	THS_00330	31.6412	28.8578	26.7892	40.6386	47.8374
chr1	409301	409451	THS_00331	33.3472	25.6746	30.9939	49.2895	49.3156
chr1	410141	410291	THS_00332	29.6681	29.7253	30.5804	38.2631	45.6544
chr1	410538	410771	THS_00333	99.475	99.4664	95.0007	91.6231	107.868
chr1	410901	411051	THS_00334	44.1332	38.3221	36.8828	56.6424	56.6729
chr1	411301	411451	THS_00335	44.3267	38.0114	40.1637	46.425	52.0579
chr1	411621	411831	THS_00336	52.4434	63.4257	62.806	58.1762	58.1631
chr1	413941	414091	THS_00337	43.3171	38.0809	34.8251	58.8195	58.885
chr1	414161	414311	THS_00338	30.0965	24.4434	28.4065	35.8516	41.3922
chr1	414661	415156	THS_00339	247.267	325.474	312.075	224.556	223.659
chr1	418101	418311	THS_00340	58.4053	66.4964	78.0421	62.8185	62.8108
chr1	418476	418856	THS_00341	147.831	209.737	188.151	157.074	157.065
chr1	420082	420360	THS_00342	94.8884	110.577	121.912	91.2132	81.0206
chr1	420461	420611	THS_00343	28.6291	32.3441	35.305	37.5193	39.0953
chr1	422501	422651	THS_00344	26.3451	26.3451	26.3505	42.2012	33.5462
chr1	424481	424731	THS_00345	44.2243	47.824	55.5646	48.1378	45.2363
chr1	424741	425002	THS_00346	52.2083	63.2937	64.0278	62.8704	62.4587
chr1	426414	426951	THS_00347	152.546	203.469	235.639	144.408	144.305
chr1	428301	428571	THS_00348	40.2708	40.2544	37.7063	49.3864	55.5567
chr1	431001	431211	THS_00349	32.2614	33.7126	35.8583	34.263	28.6524
chr1	434141	434394	THS_00350	61.8843	88.3154	75.4416	58.1865	58.1842
chr1	434601	434871	THS_00351	40.8269	38.8513	35.6054	56.3485	56.3519
chr1	436925	437129	THS_00352	42.435	75.1852	86.2152	72.2803	72.2527
chr1	437381	437611	THS_00353	39.8653	20.3117	21.9012	34.1051	34.1153
chr1	439881	440071	THS_00354	32.2203	32.2267	41.5158	48.1193	48.5627
chr1	442110	442266	THS_00355	37.8458	32.393	26.3372	50.974	50.9836
chr1	442881	443111	THS_00356	32.3799	26.5141	27.5746	33.4128	41.1196
chr1	446241	446391	THS_00357	10.3035	10.3061	11.9053	14.6831	10.8136
chr1	446501	446691	THS_00358	39.3657	37.2153	38.7041	47.7622	47.763
chr1	447081	447271	THS_00359	23.4958	23.5212	26.251	33.2266	29.353
chr1	447781	448131	THS_00360	71.2171	47.0019	52.6426	70.1368	83.4656
chr1	450361	450591	THS_00361	47.9369	45.5308	37.8723	38.072	44.001
chr1	450835	451040	THS_00362	52.4013	45.2419	39.0266	70.7404	82.5564
chr1	452694	453183	THS_00363	267.398	300.79	293.271	187.447	187.249
chr1	455561	455731	THS_00364	51.473	54.927	54.7954	47.6433	40.126
chr1	458341	458491	THS_00365	38.9721	36.4735	28.8012	52.0007	56.0581
chr1	458871	459731	THS_00366	209.515	206.34	193.125	211.049	211.072
chr1	459801	460331	THS_00367	64.8667	50.487	55.9166	75.7302	75.7433
chr1	460661	460911	THS_00368	26.4701	32.1387	26.9099	26.8991	26.8991
chr1	461221	461451	THS_00369	41.0867	41.0867	41.097	53.0224	38.2494
chr1	461561	461811	THS_00370	100.237	130.75	111.011	88.8945	88.8446
chr1	463595	463844	THS_00371	90.6137	128.313	143.486	78.9498	74.6348
chr1	464441	464691	THS_00372	24.1351	24.1407	26.9619	42.7486	34.4259
chr1	464961	465311	THS_00373	36.733	31.4207	31.7678	54.3411	54.3458
chr1	465421	465711	THS_00374	68.1341	51.9241	63.8783	84.2922	84.3319
chr1	465821	465991	THS_00375	13.7139	13.7139	13.7293	23.1281	20.2085
chr1	467757	467971	THS_00376	102.535	101.853	97.6711	83.1681	90.2712
chr1	468361	468671	THS_00377	40.0552	40.3504	42.6054	48.5711	35.4631
chr1	468794	469031	THS_00378	124.397	165.758	134.714	110.747	110.737
chr1	469201	469859	THS_00379	494.895	604.229	564.447	384.729	384.687
chr1	471041	471191	THS_00380	25.0202	25.3147	25.2429	24.7552	23.8574
chr1	471464	471711	THS_00381	80.5376	118.495	120.713	80.7552	80.7478
chr1	471982	472270	THS_00382	117.497	161.718	153.613	94.6053	91.5241
chr1	473121	473331	THS_00383	33.7341	31.9861	30.977	37.2531	43.3352
chr1	473581	473791	THS_00384	31.7584	31.7456	26.5936	37.4724	37.4888
chr1	474221	474491	THS_00385	71.048	65.3021	65.3255	67.9354	70.5786
chr1	476461	476691	THS_00386	46.8477	50.8589	56.3051	54.1737	44.9444
chr1	476901	477111	THS_00387	25.0583	25.6398	33.036	37.716	24.9486
chr1	478861	479311	THS_00388	95.8991	95.9172	114.402	90.3791	90.3647
chr1	479661	479891	THS_00389	38.9321	35.0138	32.3987	39.4746	42.559
chr1	480241	480471	THS_00390	28.5714	28.6217	29.4788	38.9631	32.8953
chr1	480601	480851	THS_00391	68.6039	67.0739	62.2121	56.337	70.7902
chr1	481981	482591	THS_00392	117.468	133.699	133.826	133.98	157.125
chr1	482781	482951	THS_00393	44.8765	37.1845	45.5992	48.0009	48.2746
chr1	482981	483131	THS_00394	45.6213	54.7737	58.8221	50.7244	50.5854
chr1	483321	483551	THS_00395	67.2266	77.2136	102.787	60.8504	60.7691
chr1	483765	484060	THS_00396	183.623	218.611	221.841	136.817	136.762
chr1	484361	484611	THS_00397	56.1054	65.948	75.2382	49.7325	49.7281
chr1	485001	485251	THS_00398	50.0471	50.0516	61.6388	54.3649	49.7204
chr1	485630	485931	THS_00399	128.327	144.95	151.877	128.381	124.342
chr1	486221	486451	THS_00400	37.4236	49.4721	45.001	40.1522	39.8583
chr1	486521	486811	THS_00401	55.0482	68.5476	67.0364	51.4598	51.4454
chr1	487701	487971	THS_00402	36.8275	44.2832	45.7714	45.9742	46.0012
chr1	488141	488551	THS_00403	103.623	103.608	99.6562	106.26	107.806
chr1	488641	489131	THS_00404	211.675	221.944	257.417	203.118	203.1
chr1	489581	489791	THS_00405	24.3149	18.8447	24.4583	37.8671	37.8755
chr1	490721	490911	THS_00406	45.4133	59.7559	51.6519	40.5901	40.5595
chr1	492781	492931	THS_00407	19.6934	19.6986	24.3131	31.2791	23.6229
chr1	492981	493596	THS_00408	174.569	230.405	230.445	201.254	161.436
chr1	497561	497751	THS_00409	30.1334	18.8163	18.7882	27.2274	27.2296
chr1	498501	498711	THS_00410	20.8137	20.8339	31.1108	27.7094	19.3222
chr1	498783	499178	THS_00411	167.226	167.226	167.045	121.66	149.36
chr1	501501	501711	THS_00412	56.4329	71.0479	70.6769	49.8768	49.8612
chr1	501921	502071	THS_00413	17.1603	17.1896	20.2332	24.9355	25.0053
chr1	502481	502631	THS_00414	26.3347	21.478	17.6481	41.5526	41.5974
chr1	502861	503031	THS_00415	18.0071	18.1059	19.2049	25.7083	17.5935
chr1	504181	504391	THS_00416	30.1362	30.1384	30.3971	48.7918	35.7496
chr1	505093	505371	THS_00417	60.1207	60.1207	60.1263	97.85	60.9835
chr1	505461	505671	THS_00418	29.8649	26.2903	18.5291	29.291	29.293
chr1	505841	506051	THS_00419	45.0011	45.0012	45.0435	56.2814	38.9841
chr1	508021	508231	THS_00420	15.741	15.7427	17.2494	30.2091	21.0657
chr1	509101	509291	THS_00421	22.7816	22.8009	24.6958	41.8403	34.2944
chr1	509784	509995	THS_00422	49.2744	33.2639	31.6908	61.7492	61.7554
chr1	511181	511411	THS_00423	54.6601	64.951	58.7078	58.6861	58.6861
chr1	512161	512311	THS_00424	15.5068	6.64339	10.1432	18.2575	18.2656
chr1	513621	513831	THS_00425	36.3861	25.6608	22.2019	38.7738	38.7846
chr1	515321	515751	THS_00426	158.109	214.835	183.043	139.484	129.637
chr1	515921	516071	THS_00427	12.4032	24.4024	19.423	19.4223	19.4223
chr1	516421	516571	THS_00428	38.7082	47.4275	46.1013	46.0991	46.0991
chr1	516615	517071	THS_00429	148.518	148.453	139.712	140.423	156.534
chr1	517221	517411	THS_00430	38.6516	38.6321	35.1236	37.8444	38.312
chr1	517561	517751	THS_00431	39.18	42.2099	44.1359	43.8884	41.1612
chr1	518021	518282	THS_00432	112.975	135.943	140.407	90.2269	90.2118
chr1	519094	519331	THS_00433	73.3496	61.4983	52.6941	95.1182	103.048
chr1	519581	520090	THS_00434	146.293	146.293	146.33	244.153	196.724
chr1	521794	522176	THS_00435	225.088	239.757	248.062	180.946	180.892
chr1	522381	522831	THS_00436	72.2427	47.714	64.7612	73.5803	73.597
chr1	523421	523591	THS_00437	18.9121	10.1593	16.4183	20.414	20.419
chr1	529081	529331	THS_00438	24.5965	24.2308	15.9462	32.1615	32.5521
chr1	529581	529731	THS_00439	8.52913	10.9033	11.0816	14.1636	14.1726
chr1	536759	536921	THS_00440	34.7702	32.0142	32.7372	40.6833	58.0295
chr1	537549	537962	THS_00441	175.011	219.346	197.777	147.703	147.681
chr1	539121	539271	THS_00442	26.491	15.1655	16.6537	28.9414	28.9429
chr1	540041	540191	THS_00443	23.6818	16.2208	16.6276	23.3378	23.3389
chr1	540201	540351	THS_00444	19.0799	19.0833	20.8419	28.3706	18.667
chr1	541181	541331	THS_00445	21.3205	21.3205	21.3249	34.486	25.7161
chr1	543841	543991	THS_00446	20.8498	16.0653	17.9795	23.1961	27.875
chr1	544461	544731	THS_00447	22.9264	23.573	26.6293	30.0998	16.7158
chr1	545101	545371	THS_00448	29.2914	26.9814	30.9527	35.154	37.203
chr1	551761	551911	THS_00449	14.0664	13.8996	13.8074	20.523	22.5423
chr1	552553	552971	THS_00450	180.873	235.977	221.236	148.536	148.062
chr1	553261	553531	THS_00451	51.3191	45.5876	41.0617	59.1672	59.1765
chr1	553821	554011	THS_00452	29.8939	30.5549	35.8845	33.2075	33.1938
chr1	554141	554291	THS_00453	23.0526	16.4133	19.1884	26.3596	26.3672
chr1	555061	555351	THS_00454	72.1773	72.3137	85.4312	65.1818	64.3386
chr1	555981	556331	THS_00455	34.9264	49.4021	56.9125	54.2821	51.4617
chr1	556581	556791	THS_00456	59.5548	69.7042	88.1158	71.3757	70.9117
chr1	556861	557227	THS_00457	110.646	157.51	137.788	107.278	107.265
chr1	558341	558491	THS_00458	42.5022	42.4794	31.2105	57.9671	58.3223
chr1	558781	558991	THS_00459	48.3645	56.6025	52.5119	41.9504	41.9381
chr1	559601	559923	THS_00460	78.0678	98.7746	126.921	81.9855	75.6445
chr1	559961	560231	THS_00461	48.8108	65.4693	72.1631	66.3461	66.34
chr1	560641	560831	THS_00462	56.5395	56.7233	58.7062	66.0391	49.7124
chr1	562941	563131	THS_00463	66.6625	82.6203	65.2983	64.8898	64.8828
chr1	563821	564011	THS_00464	35.9606	45.7637	49.3882	34.8419	34.8396
chr1	564581	564811	THS_00465	79.0926	113.104	127.614	85.3169	78.7825
chr1	564981	565131	THS_00466	25.3925	25.4168	28.8398	24.5697	17.8569
chr1	565319	565642	THS_00467	205.616	266.026	240.18	193.301	193.244
chr1	565781	566062	THS_00468	168.152	168.15	167.801	133.35	168.776
chr1	566161	566521	THS_00469	106.821	156.719	148.498	144.771	144.225
chr1	566571	567002	THS_00470	202.659	283.187	242.262	216.532	216.495
chr1	567073	567611	THS_00471	269.503	354.052	340.607	319.085	312.031
chr1	567761	567931	THS_00472	33.7851	33.793	38.6864	39.2421	28.1686
chr1	568361	568571	THS_00473	50.0027	52.2776	57.8792	55.3232	50.7791
chr1	569141	569331	THS_00474	51.7297	77.9072	65.746	65.7272	65.7271
chr1	569781	569931	THS_00475	25.4718	37.548	37.5549	46.6162	46.6466
chr1	570281	570471	THS_00476	27.2188	33.6512	40.9015	44.2535	39.3256
chr1	570621	570771	THS_00477	14.9364	17.0077	19.6184	24.197	24.6887
chr1	570941	571171	THS_00478	39.7534	47.1287	51.5016	53.7288	54.7743
chr1	571301	571571	THS_00479	58.899	74.7117	70.5686	61.0092	61.0036
chr1	571841	572191	THS_00480	85.5061	104.34	96.4696	87.6439	84.5233
chr1	572361	572511	THS_00481	19.7423	25.4313	25.4464	34.0292	34.2422
chr1	572761	573031	THS_00482	59.0185	48.7825	43.8152	96.2686	96.2936
chr1	574861	575011	THS_00483	25.7444	44.8404	47.2819	32.0522	29.1966
chr1	575082	575311	THS_00484	100.207	153.763	148.875	90.0228	90.0007
chr1	575464	575818	THS_00485	230.143	305.082	287.282	217.33	212.206
chr1	575961	576411	THS_00486	105.897	105.876	94.1608	121.063	127.513
chr1	580426	580748	THS_00487	116.546	166.316	133.282	130.117	129.922
chr1	581981	582171	THS_00488	53.3516	53.3516	53.3478	36.7626	47.8736
chr1	582481	582631	THS_00489	19.2946	20.3577	26.2191	30.5472	33.5636
chr1	583521	583795	THS_00490	70.5651	57.5249	49.6991	70.995	81.6644
chr1	583865	584276	THS_00491	160.894	242.093	190.817	155.154	155.141
chr1	587201	587411	THS_00492	11.1869	11.1898	11.4686	25.5665	17.4037
chr1	588121	588331	THS_00493	31.9578	31.9547	26.7382	27.3288	30.9761
chr1	590341	590491	THS_00494	11.0417	8.41651	10.0884	13.6601	16.4035
chr1	590891	591511	THS_00495	221.361	221.325	204.146	166.943	199.493
chr1	591541	591691	THS_00496	16.9636	17.0865	21.4112	21.4162	24.512
chr1	593281	593431	THS_00497	16.8449	16.8388	14.1604	25.8584	25.8781
chr1	594341	594491	THS_00498	26.5221	31.3343	31.344	43.0789	43.1033
chr1	598701	598911	THS_00499	82.1649	92.7996	91.1344	72.4553	65.9339
chr1	599401	599651	THS_00500	35.5286	31.8916	28.0585	40.9292	41.0091
chr1	602211	602608	THS_00501	217.984	281.229	248.578	184.484	184.426
chr1	606621	607051	THS_00502	45.3494	45.3224	41.4862	51.4353	51.5121
chr1	607181	607471	THS_00503	56.8157	47.0027	47.6123	72.359	72.4193
chr1	607561	607811	THS_00504	57.2826	52.8135	52.6434	61.9343	61.9523
chr1	608391	608601	THS_00505	66.8138	44.5203	45.9383	83.4651	83.4785
chr1	609401	609611	THS_00506	44.7878	44.7959	57.5553	47.2477	47.2454
chr1	613201	613351	THS_00507	15.8681	15.8702	16.3039	25.1402	19.1565
chr1	616161	616371	THS_00508	44.0604	36.8656	30.7315	40.1155	40.1178
chr1	616705	617101	THS_00509	285.336	316.283	311.49	210.813	210.712
chr1	617261	617731	THS_00510	68.2289	87.5355	84.5341	84.5202	84.5201
chr1	618001	618211	THS_00511	49.5951	43.1239	37.195	44.4028	44.8838
chr1	618621	618771	THS_00512	20.1972	27.2359	27.238	27.2397	34.3668
chr1	619381	619591	THS_00513	43.218	43.218	43.2283	47.9141	39.5813
chr1	620101	620351	THS_00514	75.2918	93.7767	79.3849	76.9778	76.8038
chr1	620461	620671	THS_00515	54.5229	68.7346	65.1561	65.098	65.0972
chr1	620741	621542	THS_00516	431.72	554.407	553.669	379.995	379.161
chr1	621801	621951	THS_00517	24.4919	24.7177	28.1225	45.7931	44.8601
chr1	622961	623371	THS_00518	90.6812	84.3353	77.8625	105.147	108.84
chr1	623461	623811	THS_00519	36.2369	36.5788	38.276	42.4743	35.1756
chr1	625628	625899	THS_00520	140.242	131.912	117.324	107.79	129.36
chr1	626578	626851	THS_00521	63.8143	65.2313	69.8942	70.1076	60.0339
chr1	630107	630491	THS_00522	100.457	92.7875	80.7586	117.494	117.511
chr1	630541	630691	THS_00523	28.2119	18.4073	23.0077	38.4935	40.3912
chr1	631804	631981	THS_00524	58.4856	40.197	38.812	83.2865	83.2978
chr1	632901	633051	THS_00525	27.761	21.5808	24.9695	41.4088	41.4251
chr1	633341	633751	THS_00526	74.4071	69.6698	59.4167	83.3074	83.3138
chr1	634021	634331	THS_00527	40.8462	40.8266	37.1637	38.938	39.1103
chr1	634861	635111	THS_00528	63.4351	55.1809	57.6154	57.6229	57.6229
chr1	636221	636491	THS_00529	58.9113	45.9577	47.3253	68.8232	68.8318
chr1	638621	638791	THS_00530	48.9896	62.3917	53.3007	53.2366	53.2362
chr1	641401	641591	THS_00531	31.5283	52.202	42.4702	36.7199	35.8052
chr1	642181	642371	THS_00532	25.6128	31.0134	25.5868	25.5784	25.5784
chr1	642401	643098	THS_00533	217.482	182.624	167.643	257.852	258.043
chr1	644484	644771	THS_00534	111.302	109.726	106.524	100.988	93.7378
chr1	644861	645311	THS_00535	57.4697	65.2268	73.8812	72.4424	66.898
chr1	650668	650827	THS_00536	29.5513	29.5513	29.5605	62.6816	46.3417
chr1	651801	651951	THS_00537	11.3338	17.3722	20.2215	16.664	15.3047
chr1	651981	652461	THS_00538	83.4628	83.5216	98.2489	66.6535	66.6414
chr1	652509	652932	THS_00539	145.12	200.883	224.13	149.289	149.269
chr1	653241	653431	THS_00540	35.7001	45.2237	44.7394	41.5492	39.5943
chr1	653541	653811	THS_00541	76.1775	103.713	111.192	74.4848	74.4756
chr1	654161	654591	THS_00542	79.3106	81.895	91.492	110.539	105.248
chr1	654701	654931	THS_00543	25.5175	25.5101	21.8764	32.28	32.2864
chr1	655001	655151	THS_00544	15.3462	19.1083	19.1094	19.1078	14.0259
chr1	655181	655511	THS_00545	53.4052	55.1329	59.057	53.204	53.1824
chr1	658141	658651	THS_00546	76.9936	57.5844	64.8607	74.9356	79.6121
chr1	658821	658971	THS_00547	35.3073	19.087	25.2293	38.748	38.9288
chr1	659861	660111	THS_00548	47.8924	47.8676	45.6771	47.9954	48.0701
chr1	660721	660871	THS_00549	15.3679	11.8982	10.8441	21.7115	21.7141
chr1	660981	661231	THS_00550	32.2297	24.9076	22.0621	43.5473	43.5512
chr1	661401	661551	THS_00551	33.7352	28.2284	26.7418	47.9621	51.8099
chr1	662420	662691	THS_00552	75.1797	91.7936	83.607	69.057	62.1567
chr1	663181	663374	THS_00553	55.9585	30.484	37.273	67.9974	68.045
chr1	665261	665411	THS_00554	22.7977	14.9552	17.9251	24.9689	29.7177
chr1	669801	669971	THS_00555	42.4077	42.4205	52.7068	36.2543	36.2387
chr1	671221	671411	THS_00556	33.4479	37.6944	45.5449	37.7775	30.8478
chr1	672721	672951	THS_00557	44.7886	55.006	74.3871	48.8068	48.785
chr1	673121	673399	THS_00558	105.694	113.507	127.499	85.5473	82.135
chr1	677141	677291	THS_00559	14.7754	12.3865	11.0939	18.5817	21.099
chr1	678082	678249	THS_00560	41.8123	33.0919	27.2709	53.2523	54.5403
chr1	686741	686891	THS_00561	26.2977	18.4623	12.2344	32.6329	35.1514
chr1	687361	687611	THS_00562	17.6727	28.3948	37.4036	30.1803	24.1929
chr1	692561	692771	THS_00563	22.3513	31.3298	34.6322	32.5431	30.2941
chr1	692841	692991	THS_00564	26.1182	19.2603	23.3637	25.472	25.8963
chr1	697681	697831	THS_00565	22.528	15.2938	13.1315	29.8617	29.8625
chr1	698561	698751	THS_00566	21.2245	21.2245	21.2401	27.8316	18.9991
chr1	701120	701556	THS_00567	210.759	230.67	215.005	189.285	189.246
chr1	704201	704351	THS_00568	28.3879	22.7354	20.2025	26.4036	36.935
chr1	704801	705011	THS_00569	35.2376	30.7376	21.4694	32.4924	41.7509
chr1	706500	706853	THS_00570	117.271	117.294	145.046	108.839	108.814
chr1	706915	707384	THS_00571	122.894	179.667	184.051	109.894	109.883
chr1	711901	712051	THS_00572	14.6595	14.7245	15.5241	16.7399	13.7177
chr1	724158	724342	THS_00573	61.0848	38.844	34.0562	67.579	72.9165
chr1	727407	727811	THS_00574	72.0887	114.039	107.577	68.3686	68.3556
chr1	728221	728411	THS_00575	37.9938	44.3057	51.8314	33.0384	32.374
chr1	728761	728951	THS_00576	46.2683	46.2513	41.2445	36.3482	43.0421
chr1	729441	729591	THS_00577	26.7689	26.5279	22.1653	33.1423	41.203
chr1	729681	729891	THS_00578	76.4898	62.6179	72.0032	73.4063	73.4888
chr1	738003	738259	THS_00579	73.1048	105.514	101.146	63.1427	63.1227
chr1	738309	738649	THS_00580	96.1066	128.862	127.475	97.8197	90.4148
chr1	738821	739051	THS_00581	40.6884	31.1699	33.5056	44.7296	44.7305
chr1	739121	739682	THS_00582	262.644	303.699	335.944	208.473	208.388
chr1	744081	744251	THS_00583	28.1989	20.7785	26.7385	37.2523	37.2677
chr1	744301	744471	THS_00584	28.3528	24.8034	21.3184	46.6579	48.4979
chr1	744641	744791	THS_00585	29.5206	27.6874	21.0708	44.1318	48.2426
chr1	746501	746651	THS_00586	25.2681	25.2681	25.2779	41.8574	31.1381
chr1	746781	746971	THS_00587	34.2064	28.0415	25.9459	34.8477	34.8485
chr1	748101	748291	THS_00588	51.2175	53.3505	50.3672	46.8921	45.5144
chr1	748993	749248	THS_00589	105.721	124.061	117.856	92.6038	92.593
chr1	752021	752231	THS_00590	30.5752	32.0869	35.4813	37.7573	28.9972
chr1	754081	754638	THS_00591	238.977	234.584	222.016	221.999	215.6
chr1	755365	755538	THS_00592	39.907	26.6149	22.9671	44.8218	44.8425
chr1	756244	756510	THS_00593	86.5895	86.5862	86.3683	76.2597	92.0319
chr1	760529	760806	THS_00594	157.738	153.944	136.882	103.322	118.671
chr1	761121	761331	THS_00595	52.6179	66.2584	65.8397	60.7935	57.3246
chr1	766901	767051	THS_00596	13.9103	13.9104	13.9362	18.0655	14.5312
chr1	767321	767591	THS_00597	54.5133	45.5586	42.7897	69.0965	69.1023
chr1	767961	768311	THS_00598	90.831	92.2862	104.769	84.2855	84.1807
chr1	770741	770891	THS_00599	13.0603	13.0825	22.7765	18.5482	18.5399
chr1	771381	771551	THS_00600	27.5339	29.111	30.7412	32.4151	34.1223
chr1	773119	773440	THS_00601	118.495	121.916	142.383	104.018	103.993
chr1	775381	775591	THS_00602	24.9895	24.997	28.9091	42.0732	34.8496
chr1	780181	780451	THS_00603	105.716	107.535	126.623	93.037	90.2004
chr1	782781	782951	THS_00604	10.1871	12.346	17.606	14.2736	11.949
chr1	785481	786051	THS_00605	235.178	314.569	309.003	201.586	198.308
chr1	786383	786801	THS_00606	94.5108	148.906	156.581	107.018	103.4
chr1	786861	787071	THS_00607	48.2287	50.1174	59.8041	48.4508	42.5071
chr1	787331	787567	THS_00608	66.887	66.8807	62.1831	94.2817	94.3096
chr1	788181	788831	THS_00609	134.246	139.959	165.009	148.981	148.937
chr1	789101	789351	THS_00610	72.8996	71.8508	62.8476	56.494	70.783
chr1	789481	789631	THS_00611	20.5657	21.294	25.6922	23.4048	23.3978
chr1	789821	790111	THS_00612	56.6799	59.8286	76.564	62.136	62.1224
chr1	791102	791471	THS_00613	112.375	112.362	105.493	104.693	149.403
chr1	793041	793291	THS_00614	54.9169	78.0598	74.4132	61.6737	54.5604
chr1	795341	795551	THS_00615	52.0385	62.5285	75.5568	56.6196	56.6023
chr1	798401	798691	THS_00616	37.2449	52.293	46.8146	46.8055	46.8055
chr1	798941	799151	THS_00617	47.578	56.0309	62.5003	62.1411	53.2615
chr1	801253	801407	THS_00618	30.0782	26.0093	23.8137	42.2782	42.296
chr1	802661	802851	THS_00619	46.2708	43.8924	46.0987	52.8337	55.9125
chr1	802921	803171	THS_00620	26.9976	33.8203	33.8376	33.83	30.4038
chr1	807163	807434	THS_00621	89.8945	131.746	117.422	97.6863	97.6783
chr1	813146	813488	THS_00622	153.946	181.42	175.497	137.694	137.643
chr1	817504	817716	THS_00623	75.8815	56.3634	50.0192	81.4964	81.5136
chr1	819381	819611	THS_00624	57.4263	55.1662	51.4578	47.3404	47.339
chr1	824341	824591	THS_00625	40.7113	49.9642	43.7118	38.1559	38.1476
chr1	826401	826591	THS_00626	20.9856	27.8558	34.4527	33.0207	33.016
chr1	830421	830691	THS_00627	61.0831	61.0912	62.6417	53.9373	48.9413
chr1	835381	835611	THS_00628	37.7147	39.3171	42.4547	45.5177	41.5833
chr1	835621	835931	THS_00629	25.5828	29.0916	32.2939	34.3068	34.656
chr1	841181	841331	THS_00630	30.3824	27.8134	24.8854	45.1006	45.1079
chr1	844121	844411	THS_00631	34.4555	34.4686	51.1445	57.7874	51.675
chr1	845172	845322	THS_00632	35.8162	28.6571	24.7601	52.8388	52.8526
chr1	846521	846751	THS_00633	27.7536	31.2471	34.6722	37.9263	40.9271
chr1	847639	847871	THS_00634	55.2909	62.1845	67.796	51.253	48.5679
chr1	848721	848871	THS_00635	29.1229	21.3862	23.4677	41.8297	41.8386
chr1	849701	849891	THS_00636	43.64	43.6401	43.6722	48.6267	45.0087
chr1	850161	850371	THS_00637	41.6184	39.9729	39.4258	59.5607	59.5662
chr1	850433	850771	THS_00638	84.1207	73.4899	72.6677	81.4823	92.6737
chr1	851321	851471	THS_00639	25.7411	25.7552	30.9828	40.9232	32.4649
chr1	851641	851939	THS_00640	74.9377	89.9763	110.536	90.6255	80.9954
chr1	852141	852371	THS_00641	40.4066	50.8022	43.6938	33.8748	31.0248
chr1	853321	853611	THS_00642	55.3878	66.5928	66.6123	82.5526	82.567
chr1	853674	854071	THS_00643	116.477	180.962	157.717	140.805	136.598
chr1	859741	859971	THS_00644	51.5956	51.5956	51.5815	39.3051	54.8682
chr1	860341	860591	THS_00645	26.9656	20.3364	25.6524	29.6285	29.6372
chr1	863401	863551	THS_00646	22.4698	16.964	12.6493	23.4454	24.8704
chr1	864161	864411	THS_00647	86.5264	151.14	148.378	78.7499	73.4888
chr1	864621	864891	THS_00648	39.4445	52.1497	61.4399	42.5655	42.5617
chr1	865155	865371	THS_00649	101.484	134.01	137.3	89.6624	89.6489
chr1	867750	867963	THS_00650	113.504	172.567	163.44	103.502	103.419
chr1	868075	868372	THS_00651	151.487	224.358	238.133	137.447	137.152
chr1	868641	868977	THS_00652	114.494	118.922	124.358	108.909	108.9
chr1	871289	871544	THS_00653	123.932	146.241	136.381	103.485	103.443
chr1	872321	872471	THS_00654	40.2136	26.7387	22.0381	51.5457	54.5922
chr1	872561	872711	THS_00655	29.6029	25.7728	30.3809	40.3352	40.3477
chr1	873321	873471	THS_00656	20.2691	18.1387	16.6506	27.9984	28.0016
chr1	875881	876071	THS_00657	43.1428	65.1705	69.8862	51.5287	51.5191
chr1	876341	876571	THS_00658	56.545	55.947	39.7589	71.6795	72.6679
chr1	877530	878129	THS_00659	327.008	413.458	365.299	310.304	310.185
chr1	880173	880454	THS_00660	117.802	117.758	107.432	107.397	99.5587
chr1	883421	883691	THS_00661	28.0217	31.9985	47.4861	40.9068	39.3475
chr1	888081	888331	THS_00662	28.8843	28.8795	26.2518	28.489	36.4002
chr1	889956	890211	THS_00663	79.6462	84.2907	89.4007	73.6698	60.9349
chr1	892401	892985	THS_00664	149.032	168.654	163.523	153.521	147.123
chr1	896461	896731	THS_00665	55.0488	55.6846	68.8991	73.789	53.4497
chr1	897386	897631	THS_00666	75.3329	94.1975	101.702	79.1051	78.8117
chr1	897821	898075	THS_00667	108.874	108.874	108.781	65.141	81.6308
chr1	898241	899018	THS_00668	301.339	454.482	410.724	315.659	309.985
chr1	899281	899431	THS_00669	22.9063	22.8789	21.8789	34.068	34.2601
chr1	899773	900231	THS_00670	236.375	281.876	303.816	203.76	203.656
chr1	900541	900771	THS_00671	20.5767	35.7467	42.4991	22.8539	22.846
chr1	900821	901051	THS_00672	21.6579	26.5449	29.4013	23.7977	23.4416
chr1	902405	902671	THS_00673	71.69	68.6332	60.4453	104.699	104.714
chr1	902901	903051	THS_00674	24.2484	21.4882	21.05	21.1126	29.1836
chr1	903241	903551	THS_00675	43.7884	45.3234	49.8059	57.8387	55.8699
chr1	903741	904091	THS_00676	88.9091	88.9092	88.9181	98.9629	79.5892
chr1	907357	907700	THS_00677	212.364	255.436	240.575	188.61	188.527
chr1	908196	908413	THS_00678	43.8499	37.0145	33.0033	52.867	60.2472
chr1	909577	909947	THS_00679	147.587	204.27	197.801	136.517	136.342
chr1	910181	910411	THS_00680	55.5323	55.5358	56.3449	89.5167	74.9144
chr1	911801	911951	THS_00681	24.9686	24.9344	12.4591	36.7827	36.7886
chr1	912141	912351	THS_00682	21.875	21.9395	22.7211	26.2286	25.0556
chr1	917004	917208	THS_00683	51.3652	36.9688	38.1121	72.1742	72.2123
chr1	917884	918381	THS_00684	178.126	234.043	213.732	168.265	168.251
chr1	920161	920311	THS_00685	35.4503	33.68	24.7421	41.1035	51.5462
chr1	920501	920771	THS_00686	35.4722	35.1433	36.0494	46.7468	46.8257
chr1	921601	921811	THS_00687	36.1592	44.3591	46.1496	43.119	39.4204
chr1	921901	922111	THS_00688	17.9226	18.4555	23.6433	33.907	20.066
chr1	922241	922411	THS_00689	46.0297	33.2755	43.3243	43.3304	43.3304
chr1	923241	923431	THS_00690	20.2739	16.5951	19.1925	27.879	27.9602
chr1	927181	927371	THS_00691	22.4465	22.4491	28.1822	28.2681	24.6003
chr1	927861	928011	THS_00692	21.5229	19.4013	16.7513	29.2624	30.0151
chr1	929841	930031	THS_00693	67.7752	107.271	87.8148	65.7626	65.7521
chr1	930241	930451	THS_00694	32.8363	30.886	32.4638	38.0193	48.1252
chr1	930640	930951	THS_00695	78.2102	78.2102	78.2072	61.4974	73.772
chr1	931261	931527	THS_00696	58.2129	58.2001	56.289	72.3398	72.4175
chr1	931597	932331	THS_00697	173.914	237.013	204.844	168.411	167.428
chr1	932541	932691	THS_00698	18.4012	17.5146	12.4005	21.0924	21.0941
chr1	932901	933151	THS_00699	42.7053	43.4262	46.9866	53.4328	34.8974
chr1	933221	933671	THS_00700	84.9842	85.323	89.0902	108.355	74.9389
chr1	936741	936911	THS_00701	39.8687	29.4892	28.5319	43.9308	43.9366
chr1	937181	937351	THS_00702	20.5047	20.4922	16.5273	24.0323	24.0393
chr1	937580	937847	THS_00703	109.126	139.822	143.001	99.223	99.2144
chr1	938641	938791	THS_00704	32.0547	24.8904	26.6146	35.3428	43.5563
chr1	943381	943531	THS_00705	25.8977	27.5474	28.1417	25.8959	25.888
chr1	943641	943931	THS_00706	59.318	65.3951	68.8447	54.3629	45.2577
chr1	944541	944691	THS_00707	19.1779	11.3949	16.666	20.3499	20.351
chr1	951767	952277	THS_00708	287.083	386.952	358.334	231.278	231.255
chr1	952901	953151	THS_00709	40.1834	41.0386	45.0462	37.4439	29.1352
chr1	953501	953771	THS_00710	23.5938	23.6025	26.707	34.8965	28.2098
chr1	954121	954391	THS_00711	62.793	65.1356	71.011	76.3857	62.1967
chr1	956550	956797	THS_00712	109.919	109.897	108.868	119.536	120.543
chr1	956837	957151	THS_00713	116.505	153.283	123.803	109.456	109.436
chr1	958041	958291	THS_00714	60.6189	91.9509	69.3483	66.464	66.2671
chr1	960841	961051	THS_00715	27.3455	20.425	20.5183	22.0401	22.0618
chr1	961341	961621	THS_00716	80.082	80.0944	85.7898	89.8856	83.7061
chr1	961761	961971	THS_00717	54.643	78.5965	83.1593	61.1302	61.1122
chr1	966720	966971	THS_00718	66.0073	70.6004	76.5917	72.4001	67.4932
chr1	967001	967151	THS_00719	21.6745	21.6746	21.7162	32.0758	18.2618
chr1	967221	967371	THS_00720	23.6206	23.6206	23.6266	36.7693	20.0341
chr1	967541	967751	THS_00721	41.4086	53.0588	47.6246	47.1391	47.1094
chr1	968701	968851	THS_00722	26.5982	23.9122	14.128	27.3515	27.3589
chr1	970421	970571	THS_00723	10.3995	11.8728	13.4901	15.2264	17.0471
chr1	970641	970871	THS_00724	53.1853	54.0792	54.9768	53.7343	47.772
chr1	971641	971851	THS_00725	19.896	19.896	19.9044	28.9005	18.6748
chr1	972801	972951	THS_00726	29.7321	26.6067	25.0147	35.2245	35.2347
chr1	973088	973351	THS_00727	66.7763	52.9306	45.9626	69.9054	69.9122
chr1	973621	973951	THS_00728	37.0272	37.0284	37.1529	46.3967	39.4661
chr1	974161	974311	THS_00729	10.5302	10.5302	10.5338	23.5605	11.7176
chr1	974881	975211	THS_00730	78.1813	87.4755	73.4692	64.4891	61.3962
chr1	975441	975786	THS_00731	89.3796	87.1799	75.4888	67.6103	96.9648
chr1	976061	976311	THS_00732	20.9028	21.8079	23.4878	25.3822	25.4114
chr1	976481	976671	THS_00733	49.7104	58.1722	48.2306	48.2168	48.2168
chr1	977281	977571	THS_00734	66.1858	66.1872	69.4314	90.6867	87.2187
chr1	977681	978011	THS_00735	66.9448	70.5927	76.4978	79.9224	75.0279
chr1	978161	978371	THS_00736	65.1564	73.9045	60.7268	60.7153	60.7153
chr1	978581	978951	THS_00737	96.1328	132.38	120.013	97.9676	86.9592
chr1	978961	979231	THS_00738	99.7467	126.961	121.185	81.7177	81.6819
chr1	979441	979591	THS_00739	26.8893	35.2072	35.2256	42.6947	42.7035
chr1	979801	979951	THS_00740	31.3556	24.2406	25.5497	44.9681	45.0711
chr1	981887	982262	THS_00741	226.022	307.475	273.111	189.511	189.502
chr1	982741	982891	THS_00742	21.1676	25.9554	28.4507	32.0411	35.298
chr1	983001	983151	THS_00743	37.8603	37.3496	36.202	50.2021	55.1154
chr1	983326	984552	THS_00744	817.352	1040.2	947.552	685.716	685.463
chr1	988001	988151	THS_00745	28.2478	20.4597	28.6124	35.1132	35.1593
chr1	990981	991311	THS_00746	50.7302	43.8982	54.4919	69.1986	69.201
chr1	992841	992991	THS_00747	24.1155	24.1273	25.0723	40.6878	35.8124
chr1	993150	993462	THS_00748	174.836	231.929	207.308	182.718	182.425
chr1	995818	996111	THS_00749	68.0231	92.3474	94.6459	82.3703	74.5267
chr1	1000581	1000891	THS_00750	44.2095	44.2137	57.8081	66.3907	45.4303
chr1	1000901	1001131	THS_00751	28.0938	28.1072	33.7933	32.1434	24.3752
chr1	1004481	1004691	THS_00752	42.5589	28.2856	30.4071	43.508	43.5141
chr1	1007181	1007331	THS_00753	20.2934	13.4011	15.05	31.8388	31.8456
chr1	1008321	1008551	THS_00754	23.2347	42.0345	45.79	40.4513	25.2446
chr1	1011081	1011311	THS_00755	39.2068	59.0005	64.0441	46.4984	46.4899
chr1	1013281	1013431	THS_00756	14.7292	14.7336	18.1619	16.5666	16.5428
chr1	1013481	1013791	THS_00757	25.0467	31.5975	43.2106	33.1769	33.174
chr1	1017681	1017851	THS_00758	42.9959	51.3595	54.0304	43.9089	43.8918
chr1	1017941	1018151	THS_00759	82.189	82.189	82.1702	62.1024	77.4931
chr1	1022101	1022351	THS_00760	51.6177	68.5982	57.5023	50.2659	50.2631
chr1	1022561	1022911	THS_00761	72.6764	53.7491	71.9995	90.6249	90.6328
chr1	1023873	1024164	THS_00762	146.343	153.431	170.301	129.497	129.447
chr1	1024340	1024591	THS_00763	117.851	115.816	111.778	108.355	111.833
chr1	1028261	1029239	THS_00764	422.877	625.426	580.828	478.253	478.098
chr1	1029781	1030091	THS_00765	45.6811	29.2279	32.3412	54.0602	57.8399
chr1	1030541	1031071	THS_00766	73.0788	57.3325	72.697	82.7752	82.7855
chr1	1031281	1031431	THS_00767	19.3775	19.3789	24.335	30.6885	34.544
chr1	1036134	1036504	THS_00768	155.529	221	224.293	127.381	127.303
chr1	1039961	1040111	THS_00769	31.4239	31.4794	33.4608	43.7605	41.1308
chr1	1040261	1040471	THS_00770	33.7027	45.4777	49.8722	45.6807	41.9687
chr1	1043201	1043451	THS_00771	80.4908	72.7499	69.0968	74.4785	79.0661
chr1	1043470	1043759	THS_00772	74.2592	74.2388	66.436	93.9737	114.755
chr1	1044281	1044431	THS_00773	32.3152	32.3196	42.2426	34.3405	33.5226
chr1	1044701	1044891	THS_00774	45.5677	57.5446	65.6079	39.6735	38.6036
chr1	1045061	1045251	THS_00775	42.7418	42.7473	51.279	47.0802	41.1566
chr1	1045421	1045571	THS_00776	24.4969	19.9899	20.4463	26.6379	26.6411
chr1	1049301	1049451	THS_00777	19.5266	19.5313	19.7536	27.391	30.2871
chr1	1049758	1050166	THS_00778	251.148	285.893	285.37	208.141	208.105
chr1	1051181	1051391	THS_00779	89.9356	126.306	129.677	80.4633	80.4383
chr1	1056102	1056300	THS_00780	59.7499	41.5083	56.8499	75.0406	75.2375
chr1	1059281	1059491	THS_00781	63.1077	88.2362	80.3223	75.8704	74.8723
chr1	1064339	1064594	THS_00782	254.686	254.629	251.327	175.421	226.376
chr1	1070601	1070751	THS_00783	13.7198	13.7206	13.8287	24.6689	19.7957
chr1	1070972	1071191	THS_00784	59.1884	59.4561	62.6711	74.1346	58.8906
chr1	1071361	1072131	THS_00785	244.075	219.143	208.863	233.989	234.023
chr1	1072381	1073380	THS_00786	404.762	513.575	436.969	372.572	370.345
chr1	1080501	1080731	THS_00787	58.2796	61.077	75.2975	62.9772	52.144
chr1	1080900	1081221	THS_00788	113.91	149.446	155.363	106.877	106.853
chr1	1081301	1081451	THS_00789	42.9876	42.9838	39.9878	48.0124	49.8892
chr1	1081681	1081851	THS_00790	17.8511	17.8519	18.1998	30.0946	24.4522
chr1	1084201	1084351	THS_00791	21.757	26.9077	32.3163	37.656	42.6162
chr1	1084553	1084883	THS_00792	254.261	291.777	286.427	209.472	208.741
chr1	1085021	1085291	THS_00793	47.9603	47.9928	49.7595	55.1638	46.9906
chr1	1085321	1085511	THS_00794	49.1908	44.2921	40.8537	48.9619	50.01
chr1	1085593	1085891	THS_00795	130.369	138.154	137.136	110.136	110.129
chr1	1085961	1086171	THS_00796	30.0812	58.6024	53.6354	30.2879	30.2739
chr1	1086721	1086871	THS_00797	30.0393	18.269	28.3068	40.3774	40.4204
chr1	1087637	1087811	THS_00798	44.3073	33.3142	28.8313	55.0897	55.0921
chr1	1096161	1096451	THS_00799	39.6172	52.1512	52.6497	40.9218	40.92
chr1	1096655	1096931	THS_00800	82.0372	107.975	100.279	76.2119	76.2004
chr1	1100821	1101131	THS_00801	41.3754	31.7365	24.5724	52.3591	52.3612
chr1	1101221	1101371	THS_00802	13.3719	13.3719	13.3756	27.83	9.40845
chr1	1101881	1102171	THS_00803	62.1519	62.1519	62.1563	76.0419	54.8637
chr1	1103241	1103475	THS_00804	73.0766	73.0879	79.1264	57.7054	56.4153
chr1	1103981	1104131	THS_00805	54.5514	53.6598	50.0359	44.0833	55.8903
chr1	1104321	1104491	THS_00806	32.9151	38.4764	38.9069	38.1983	38.1543
chr1	1104741	1104991	THS_00807	67.8322	67.1109	70.3464	84.0264	88.3251
chr1	1105441	1105736	THS_00808	73.7605	89.3024	93	86.0196	86.0068
chr1	1105941	1106091	THS_00809	27.7238	44.197	37.5777	31.6017	30.0569
chr1	1106210	1106476	THS_00810	125.387	147.528	136.089	97.5302	97.4237
chr1	1106952	1107144	THS_00811	62.3976	44.6619	40.6481	63.1609	63.348
chr1	1108682	1109133	THS_00812	177.566	227.301	215.942	133.598	133.574
chr1	1109141	1109391	THS_00813	34.8458	44.9974	46.9798	30.4576	30.4554
chr1	1109421	1109571	THS_00814	17.5282	26.3214	26.3282	25.8919	21.9459
chr1	1113921	1114071	THS_00815	27.7263	21.6015	22.1363	28.2413	28.246
chr1	1114241	1114511	THS_00816	64.6933	57.9125	61.8832	65.446	65.4792
chr1	1120981	1121191	THS_00817	43.319	43.3255	52.5839	59.7719	53.7722
chr1	1121241	1121451	THS_00818	45.2564	45.2669	54.3278	56.2286	51.623
chr1	1122581	1122731	THS_00819	25.572	21.5864	22.8527	30.804	30.8617
chr1	1122921	1123071	THS_00820	29.8736	31.7721	29.3992	28.5364	28.3726
chr1	1123198	1123471	THS_00821	52.4329	57.1043	66.0531	52.7711	49.0333
chr1	1123621	1123771	THS_00822	23.2647	21.8537	22.3582	22.4288	22.4353
chr1	1123941	1124091	THS_00823	18.5613	18.5617	24.0477	35.0733	25.7725
chr1	1124461	1124671	THS_00824	30.1022	30.122	39.3163	45.2406	34.0034
chr1	1125361	1125571	THS_00825	44.0997	44.1065	48.5261	41.6971	41.6961
chr1	1129426	1129806	THS_00826	226.416	263.241	244.467	175.57	175.561
chr1	1129941	1130091	THS_00827	28.0753	33.5559	37.1042	30.8695	29.7107
chr1	1130101	1130511	THS_00828	130.542	130.542	130.5	127.149	138.793
chr1	1130621	1130831	THS_00829	68.2616	68.2689	83.7664	57.1722	57.0718
chr1	1130861	1131111	THS_00830	63.0181	61.1562	59.3129	57.4964	55.7145
chr1	1131437	1131666	THS_00831	149.156	149.156	149.136	91.1207	140.765
chr1	1131781	1131971	THS_00832	51.7165	84.5461	94.0821	59.2022	59.0837
chr1	1132141	1132851	THS_00833	144.152	144.152	144.095	116.515	137.305
chr1	1133241	1133431	THS_00834	27.7759	27.7832	33.7159	27.4171	27.4079
chr1	1133781	1134071	THS_00835	157.834	157.855	169.407	119.952	119.925
chr1	1134481	1134751	THS_00836	83.8928	77.902	75.6806	70.9817	55.4871
chr1	1135481	1135871	THS_00837	93.8514	93.8823	119.794	98.5774	89.7459
chr1	1136101	1136311	THS_00838	82.7855	84.0315	94.9558	73.175	73.1419
chr1	1136701	1136911	THS_00839	26.6857	26.6837	20.5601	35.3456	35.35
chr1	1137781	1138011	THS_00840	35.7989	24.5625	23.562	39.3176	39.3265
chr1	1138281	1138431	THS_00841	17.3949	17.3976	18.1987	29.905	23.4682
chr1	1138641	1138791	THS_00842	23.5069	17.3487	18.8933	22.9585	22.9605
chr1	1138901	1139151	THS_00843	55.3929	55.3995	62.3782	61.5241	45.839
chr1	1139281	1139471	THS_00844	39.3894	40.2941	48.1627	40.2181	40.1893
chr1	1139521	1139791	THS_00845	77.9304	57.8891	69.4377	69.4479	69.4479
chr1	1139901	1140127	THS_00846	140.721	153.617	144.549	99.1793	99.1324
chr1	1140341	1140491	THS_00847	36.8616	36.4252	33.0886	36.7272	36.744
chr1	1140501	1140691	THS_00848	39.0006	39.0318	43.3236	45.1958	40.0788
chr1	1140861	1141011	THS_00849	43.0936	35.0478	38.3261	50.7579	56.1384
chr1	1141299	1141548	THS_00850	111.784	142.505	139.65	116.586	115.719
chr1	1141821	1141971	THS_00851	53.4846	49.6163	47.062	71.7534	78.6679
chr1	1142661	1142811	THS_00852	54.4826	36.7059	29.7607	50.6208	50.6295
chr1	1143055	1143311	THS_00853	152.906	220.1	195.558	130.621	130.61
chr1	1143561	1144051	THS_00854	430.76	526.678	461.598	312.607	312.51
chr1	1145221	1145411	THS_00855	50.2902	82.1682	63.6192	61.9576	61.8733
chr1	1145761	1145971	THS_00856	45.5527	67.3927	57.234	54.8857	54.8824
chr1	1146121	1146271	THS_00857	29.7327	29.7786	31.2278	47.2939	42.8093
chr1	1146501	1146911	THS_00858	130.536	143.682	150.875	117.046	116.814
chr1	1147561	1147811	THS_00859	37.3398	38.6984	46.3224	57.6486	48.502
chr1	1148461	1148651	THS_00860	16.9412	16.9436	20.1242	16.0079	10.9857
chr1	1148921	1149071	THS_00861	47.0464	47.0398	34.6851	64.4156	64.4287
chr1	1149145	1149534	THS_00862	118.088	93.3236	87.0334	152.003	152.023
chr1	1154541	1155051	THS_00863	147.617	147.678	164.817	142.166	138.38
chr1	1156141	1156451	THS_00864	86.8182	83.1633	61.4725	107.852	107.96
chr1	1156518	1156739	THS_00865	67.2536	50.822	47.3229	86.1283	91.1799
chr1	1157698	1157991	THS_00866	78.3867	133.215	109.317	79.6616	79.6561
chr1	1158301	1158651	THS_00867	64.791	44.04	46.9968	55.4411	58.4504
chr1	1158881	1159031	THS_00868	17.0602	21.5648	15.9159	15.4134	15.3896
chr1	1159046	1159311	THS_00869	64.4828	70.8084	67.5507	59.3618	59.3467
chr1	1159961	1160111	THS_00870	23.9564	23.2173	21.7043	28.9615	35.9
chr1	1161961	1162171	THS_00871	36.5229	27.014	20.8391	45.5438	45.5555
chr1	1162441	1162911	THS_00872	60.7276	50.7674	43.4213	61.2556	61.2698
chr1	1164872	1165140	THS_00873	68.5826	70.3911	72.5882	57.3374	57.2889
chr1	1167046	1167298	THS_00874	59.2391	97.9736	85.4579	71.5698	70.6502
chr1	1168921	1169311	THS_00875	60.77	60.77	60.7769	87.9291	61.061
chr1	1169421	1169831	THS_00876	89.0058	99.8652	106.249	89.7554	79.1629
chr1	1169981	1170151	THS_00877	20.9633	24.0483	29.3549	26.7467	26.7436
chr1	1170661	1170960	THS_00878	104.118	92.7758	98.3949	115.151	120.69
chr1	1171601	1171811	THS_00879	50.3058	50.2609	49.6355	45.1495	56.1079
chr1	1172861	1173111	THS_00880	44.1633	24.7028	33.5585	45.5855	46.6286
chr1	1173141	1173311	THS_00881	40.8635	21.9435	30.8915	39.4864	41.4369
chr1	1174281	1174471	THS_00882	41.8626	42.3843	44.8297	50.2126	37.9588
chr1	1174901	1175051	THS_00883	17.8278	10.3401	11.7828	18.6932	18.696
chr1	1176501	1176791	THS_00884	38.5874	41.8402	45.9105	49.9054	53.2116
chr1	1178521	1178671	THS_00885	23.5179	15.279	12.8464	23.3675	23.3698
chr1	1183601	1183851	THS_00886	37.8931	37.9137	38.119	38.8662	30.9319
chr1	1185461	1185731	THS_00887	45.8089	33.7247	33.8324	43.2037	43.2098
chr1	1188281	1188777	THS_00888	192.714	254.631	227.13	172.068	172.021
chr1	1188801	1188951	THS_00889	41.5989	41.5766	37.8669	37.9804	43.182
chr1	1189101	1189431	THS_00890	74.6785	74.6703	71.2095	78.1641	81.5791
chr1	1189481	1189631	THS_00891	37.694	33.2073	26.6672	40.4998	44.0216
chr1	1190781	1190931	THS_00892	47.5221	39.0845	40.2182	63.7939	63.8959
chr1	1191296	1191684	THS_00893	212.825	244.716	245.318	163.336	163.325
chr1	1193803	1194067	THS_00894	120.138	153.662	131.638	114.321	111.996
chr1	1195481	1195631	THS_00895	19.4824	19.3686	14.4483	23.0096	24.5541
chr1	1195741	1195991	THS_00896	37.2363	37.2284	26.5145	45.4834	45.4913
chr1	1197601	1197831	THS_00897	43.9816	47.9666	60.6687	43.9757	43.893
chr1	1197921	1198171	THS_00898	70.0452	71.1305	88.4916	63.9671	63.8987
chr1	1198461	1198611	THS_00899	22.5115	18.5375	17.0169	22.95	22.9589
chr1	1198839	1199013	THS_00900	32.9697	32.976	40.7772	49.5299	47.0536
chr1	1201161	1201711	THS_00901	90.8156	90.93	103.464	117.102	100.763
chr1	1201927	1202251	THS_00902	75.1185	80.7211	94.8287	65.3773	64.2451
chr1	1205461	1205731	THS_00903	62.1163	58.5523	58.6006	86.3239	86.481
chr1	1205861	1206311	THS_00904	43.312	43.312	43.3451	56.9231	43.651
chr1	1206521	1206731	THS_00905	36.4603	46.3248	45.1439	40.1432	39.5043
chr1	1207101	1207251	THS_00906	26.7332	16.618	16.8669	25.3838	25.4136
chr1	1210881	1211091	THS_00907	33.5818	30.7727	30.4732	40.3867	40.3887
chr1	1215590	1216103	THS_00908	318.221	380.882	347.94	274.248	274.156
chr1	1219981	1220231	THS_00909	28.5329	28.5337	31.1519	45.3763	27.135
chr1	1220501	1220711	THS_00910	34.2969	32.9395	30.5006	38.8741	43.9232
chr1	1221061	1221291	THS_00911	30.8577	30.8577	30.8614	37.0157	25.5699
chr1	1224534	1224751	THS_00912	90.4605	91.0503	86.5412	76.0508	76.0243
chr1	1226081	1226231	THS_00913	21.8023	20.442	18.376	22.7489	22.7522
chr1	1226401	1226611	THS_00914	67.628	67.6265	62.7957	48.819	48.8062
chr1	1231181	1231371	THS_00915	25.385	24.5475	21.5037	17.8532	26.8244
chr1	1232001	1232151	THS_00916	38.7703	32.0701	33.9168	45.4658	53.2309
chr1	1232353	1232680	THS_00917	86.4332	128.418	107.239	78.5964	78.5823
chr1	1232681	1232871	THS_00918	59.3327	48.75	44.3209	66.6936	66.7157
chr1	1233201	1233571	THS_00919	98.7287	113.384	103.028	93.3656	93.3074
chr1	1235941	1236211	THS_00920	69.9557	107.519	96.9917	72.6685	72.6608
chr1	1236350	1236705	THS_00921	138.414	213.832	177.821	127.441	127.421
chr1	1236861	1237011	THS_00922	24.6917	22.6674	17.9188	23.9424	32.3701
chr1	1238370	1238556	THS_00923	60.6043	40.9679	39.9817	74.4078	75.7083
chr1	1238961	1239211	THS_00924	44.1739	50.4981	51.2827	48.3585	35.9234
chr1	1239761	1239911	THS_00925	12.8236	13.8855	19.0795	27.9365	15.5879
chr1	1240221	1240435	THS_00926	57.1911	63.8929	69.0119	59.6397	59.6351
chr1	1242441	1242671	THS_00927	35.9657	31.3755	27.9202	36.0882	42.7366
chr1	1244281	1244471	THS_00928	43.6388	43.6389	43.6567	50.5723	43.1844
chr1	1244661	1245035	THS_00929	87.369	76.5078	80.6531	96.8119	96.9615
chr1	1245658	1245898	THS_00930	85.0647	40.8899	52.9575	103.328	103.442
chr1	1246915	1247150	THS_00931	70.5287	42.4581	36.7339	78.9024	78.9324
chr1	1248821	1249271	THS_00932	67.6237	67.7437	84.2558	66.6212	51.279
chr1	1251041	1251251	THS_00933	18.7846	18.7846	18.795	33.6965	21.4414
chr1	1251861	1252011	THS_00934	13.0398	13.0402	14.0561	21.6819	15.2658
chr1	1252241	1252391	THS_00935	18.5111	18.4794	14.358	29.0987	32.273
chr1	1252741	1252891	THS_00936	21.958	15.367	11.2608	29.6853	29.6905
chr1	1257801	1257951	THS_00937	18.5847	16.4423	20.8078	29.5632	35.3252
chr1	1257961	1258111	THS_00938	15.5579	11.2916	15.2586	20.9323	20.9381
chr1	1258361	1258555	THS_00939	46.6431	50.1063	53.7007	57.4077	61.2065
chr1	1261358	1261738	THS_00940	168.053	226.762	230.788	139.135	139.106
chr1	1272541	1272751	THS_00941	51.0991	46.8019	47.2699	48.6973	49.5453
chr1	1272961	1273111	THS_00942	17.5813	17.5835	20.5952	25.315	15.5628
chr1	1273281	1273471	THS_00943	21.5682	11.8408	18.5256	28.7082	32.4911
chr1	1273541	1273691	THS_00944	19.6836	19.7037	20.4866	23.5908	16.3058
chr1	1274121	1274331	THS_00945	84.6957	77.8802	71.6636	68.8576	56.4171
chr1	1275401	1275631	THS_00946	28.6952	21.4981	23.9735	38.5779	38.585
chr1	1279081	1279291	THS_00947	26.6576	19.4436	18.5009	21.7797	21.7858
chr1	1280961	1281251	THS_00948	56.7936	45.6974	49.8207	56.6693	60.6965
chr1	1286501	1286711	THS_00949	34.1526	34.9134	40.3721	36.6173	30.1156
chr1	1288741	1288911	THS_00950	44.9448	44.6996	44.4548	44.2111	43.9692
chr1	1290221	1290371	THS_00951	31.6151	23.8309	23.6232	35.7915	35.7952
chr1	1291045	1291318	THS_00952	189.295	208.577	198.949	176.044	175.977
chr1	1291921	1292151	THS_00953	46.081	61.5141	55.1272	55.124	55.124
chr1	1293521	1293671	THS_00954	35.0287	26.5292	23.9028	33.905	41.7462
chr1	1294421	1294631	THS_00955	13.8627	18.8438	26.7083	22.4741	22.4596
chr1	1299041	1299231	THS_00956	19.247	32.2227	34.555	20.1814	20.1774
chr1	1299401	1299591	THS_00957	49.1538	49.1547	57.3651	51.849	51.8487
chr1	1303081	1303291	THS_00958	19.872	25.1568	25.1608	30.3021	30.3092
chr1	1305541	1306171	THS_00959	193.803	238.401	240.619	211.101	188.548
chr1	1307027	1307291	THS_00960	73.1882	89.4823	86.1548	74.5462	65.5434
chr1	1307818	1308131	THS_00961	139.409	154.229	159.773	132.028	132.017
chr1	1308201	1308351	THS_00962	10.5835	12.7003	14.1522	14.4321	13.4105
chr1	1308628	1309031	THS_00963	132.894	169.212	161.126	106.957	106.938
chr1	1309061	1309211	THS_00964	17.8165	20.2649	21.8186	18.9525	18.9394
chr1	1309281	1309551	THS_00965	60.7225	73.6004	75.6789	61.4061	61.4023
chr1	1309761	1309991	THS_00966	40.6119	40.612	40.6455	57.9552	49.0813
chr1	1310941	1311171	THS_00967	71.2198	70.6721	53.2794	52.6388	52.6384
chr1	1312081	1312311	THS_00968	41.3362	41.3363	41.3767	52.2354	44.5728
chr1	1312720	1313268	THS_00969	299.975	367.066	360.792	253.236	252.946
chr1	1313381	1313591	THS_00970	49.0308	81.9355	68.3975	51.2207	51.1995
chr1	1315781	1315971	THS_00971	31.6128	31.6134	31.7254	44.0511	42.5713
chr1	1320901	1321264	THS_00972	156.282	163.277	162.66	119.789	119.759
chr1	1321421	1321571	THS_00973	17.6847	23.1329	23.1456	23.1369	19.0409
chr1	1321699	1321945	THS_00974	120.668	137.923	110.764	94.3516	94.3358
chr1	1324667	1324858	THS_00975	63.6553	39.7965	50.1701	52.7667	52.7794
chr1	1324901	1325051	THS_00976	44.2651	44.2532	41.2161	48.8158	48.821
chr1	1331181	1331517	THS_00977	96.0888	102.972	109.522	115.612	121.152
chr1	1333501	1333804	THS_00978	94.6413	155.159	153.214	106.9	106.709
chr1	1334021	1334171	THS_00979	24.6678	18.8045	19.5928	21.67	21.6728
chr1	1336081	1336231	THS_00980	41.3878	41.3134	39.0074	35.929	52.1735
chr1	1336248	1336531	THS_00981	98.8807	92.7372	78.8944	67.066	85.8553
chr1	1337817	1338151	THS_00982	187.163	254.542	236.376	145.698	145.667
chr1	1338441	1338671	THS_00983	70.6668	70.7494	90.8266	73.5874	65.8916
chr1	1338901	1339371	THS_00984	126.156	95.7593	104.302	139.868	139.911
chr1	1339461	1339791	THS_00985	44.3146	45.963	48.4381	51.8336	55.9748
chr1	1340661	1340811	THS_00986	15.153	15.153	15.161	21.8174	13.2061
chr1	1343581	1344251	THS_00987	99.2544	106.244	121.16	117.137	106.531
chr1	1344781	1345072	THS_00988	105.973	132.484	137.263	99.3067	99.2829
chr1	1349805	1350172	THS_00989	179.273	179.287	193.845	167.377	152.943
chr1	1355615	1356215	THS_00990	325.934	441.65	398.751	277.88	277.526
chr1	1356480	1356811	THS_00991	107.139	107.145	108.976	154.096	143.345
chr1	1358381	1358571	THS_00992	46.1936	64.442	55.9671	55.9521	55.9521
chr1	1361961	1362491	THS_00993	120.146	120.148	120.301	129.991	122.017
chr1	1364939	1365151	THS_00994	56.1047	58.9988	63.3399	55.4834	55.4694
chr1	1368648	1369030	THS_00995	169.421	204.125	174.578	159.002	154.8
chr1	1372941	1373191	THS_00996	35.5737	35.5569	33.962	43.8079	45.0295
chr1	1375721	1375931	THS_00997	43.0259	43.0354	42.5181	32.0744	32.0629
chr1	1383701	1383911	THS_00998	44.5378	33.0499	36.9384	51.8519	55.9442
chr1	1385841	1385991	THS_00999	16.3495	11.7534	12.3632	18.8939	18.8992
chr1	1386141	1386311	THS_01000	30.3228	22.3042	22.8529	36.9786	45.0399
chr1	1391141	1391391	THS_01001	51.2453	70.9828	70.9922	63.4847	47.6888
chr1	1391561	1391859	THS_01002	71.2115	71.2102	71.1611	69.8533	76.9601
chr1	1392178	1392372	THS_01003	40.7375	36.7927	28.5404	57.9879	62.3161
chr1	1396021	1396211	THS_01004	29.8325	43.2597	44.139	40.2732	40.2422
chr1	1398982	1399271	THS_01005	94.8844	121.823	120.03	98.5209	98.444
chr1	1400761	1400931	THS_01006	19.5295	19.5264	16.0506	19.79	21.4416
chr1	1407458	1407691	THS_01007	64.5948	79.4521	89.8467	66.9347	62.657
chr1	1410781	1411178	THS_01008	169.728	202.338	203.885	128.758	128.668
chr1	1416127	1416322	THS_01009	68.2719	75.5869	65.8221	56.1794	51.3059
chr1	1418501	1418691	THS_01010	111.841	111.757	107.446	65.9861	94.7002
chr1	1418861	1419151	THS_01011	39.4359	39.4362	39.4989	52.7983	53.9101
chr1	1419481	1419631	THS_01012	39.9845	39.9743	31.3075	57.778	60.588
chr1	1420001	1420151	THS_01013	38.5077	36.0369	34.0165	56.8768	58.2576
chr1	1421801	1422446	THS_01014	493.421	580.818	586.24	400.793	400.682
chr1	1422600	1422979	THS_01015	215.713	256.713	249.709	177.255	177.154
chr1	1423241	1423671	THS_01016	132.466	178.101	160.161	131.803	131.318
chr1	1423950	1424271	THS_01017	99.9074	102.866	107.738	85.9929	85.0775
chr1	1424481	1424631	THS_01018	29.7505	29.7498	26.3264	35.5476	35.553
chr1	1424861	1425011	THS_01019	12.8048	12.8084	22.652	21.8542	15.9588
chr1	1425081	1425311	THS_01020	35.8949	41.9599	46.0563	39.1902	35.1684
chr1	1425361	1425611	THS_01021	68.6974	83.1623	70.1177	64.6193	63.3825
chr1	1426541	1426771	THS_01022	52.9968	81.9568	73.7122	66.4089	64.4368
chr1	1426881	1427051	THS_01023	22.7256	23.2853	26.0375	34.4913	32.9691
chr1	1430870	1431129	THS_01024	130.496	130.327	115.841	142.682	142.772
chr1	1431441	1431591	THS_01025	35.1054	33.2208	30.1982	31.4231	41.0478
chr1	1431661	1431851	THS_01026	53.4289	52.9254	51.8336	50.1255	47.8336
chr1	1432281	1432431	THS_01027	31.6495	28.2044	30.6113	37.4516	37.6835
chr1	1432801	1433051	THS_01028	62.2282	88.6531	70.6412	66.1051	65.6109
chr1	1433121	1433371	THS_01029	51.4558	72.5799	78.2785	54.7284	54.7185
chr1	1433601	1433851	THS_01030	69.7408	84.9266	84.6999	64.1584	64.1453
chr1	1433961	1434371	THS_01031	51.0878	57.6934	63.5383	59.4113	54.9644
chr1	1434480	1434914	THS_01032	245.727	281.044	302.222	231.973	231.949
chr1	1435821	1435971	THS_01033	25.3361	18.9586	21.3076	34.5157	34.5178
chr1	1436701	1436851	THS_01034	25.8383	36.8255	25.661	25.6582	25.6582
chr1	1437521	1437751	THS_01035	64.2824	71.4681	70.5282	65.9699	61.6364
chr1	1441361	1441511	THS_01036	30.2271	30.5315	42.1591	40.2768	40.2734
chr1	1445021	1445171	THS_01037	32.2942	30.8637	18.6526	39.2762	39.278
chr1	1450821	1451031	THS_01038	52.6076	55.5413	60.4578	55.7086	55.6992
chr1	1452861	1453131	THS_01039	30.9837	31.3302	33.1499	36.8527	24.4907
chr1	1454461	1454671	THS_01040	29.0654	40.3827	37.3312	37.2638	37.2626
chr1	1455001	1455151	THS_01041	20.7059	17.1664	22.0414	25.8817	27.0789
chr1	1455261	1455451	THS_01042	73.8762	73.8832	87.3388	55.3693	49.1718
chr1	1455841	1456026	THS_01043	67.7067	68.8907	78.7776	59.4682	57.2085
chr1	1456321	1456531	THS_01044	19.1593	19.1647	26.3179	25.2998	25.2708
chr1	1456561	1456871	THS_01045	84.3215	113.043	110.466	82.2235	82.2152
chr1	1458645	1459108	THS_01046	221.421	314.136	323.995	196.878	196.842
chr1	1459201	1459351	THS_01047	53.3829	33.5734	35.6281	51.5382	51.5725
chr1	1460961	1461111	THS_01048	26.0304	26.0366	28.6066	42.2198	34.6847
chr1	1462126	1462431	THS_01049	90.4991	142.144	113.821	101.189	101.176
chr1	1462721	1463111	THS_01050	104.099	103.286	92.5787	91.4338	89.2147
chr1	1463165	1463321	THS_01051	39.6583	28.1921	34.3481	51.7655	51.7819
chr1	1467721	1467871	THS_01052	22.1321	22.1234	13.3414	28.0815	28.0892
chr1	1468061	1468371	THS_01053	60.6976	43.494	44.0636	61.6251	61.6277
chr1	1468601	1468891	THS_01054	48.3238	54.5842	54.5929	54.6017	61.5163
chr1	1469020	1469377	THS_01055	129.287	130.552	131.829	133.105	134.368
chr1	1470361	1470720	THS_01056	120.087	123.17	126.159	129.033	131.776
chr1	1471001	1471251	THS_01057	33.376	33.445	34.3016	40.6936	32.826
chr1	1476141	1476391	THS_01058	57.2027	51.5221	45.4999	61.9302	61.9378
chr1	1477141	1477631	THS_01059	77.1165	79.848	73.1991	66.8191	63.5826
chr1	1478661	1479279	THS_01060	202.276	223.288	228.477	190.633	190.613
chr1	1479501	1479731	THS_01061	57.2735	57.2793	69.0923	54.3767	53.6532
chr1	1479841	1480071	THS_01062	67.055	81.2748	76.9801	71.4779	71.1503
chr1	1480961	1481171	THS_01063	23.4907	23.4947	28.3073	28.049	19.9942
chr1	1481521	1481671	THS_01064	24.2183	23.5721	17.748	25.8623	25.8916
chr1	1481921	1482071	THS_01065	20.3989	20.4016	28.0203	28.0634	24.1868
chr1	1482194	1482608	THS_01066	167.061	219.901	200.582	148.648	146.809
chr1	1486941	1487213	THS_01067	89.1155	92.8442	92.6397	87.6699	69.4437
chr1	1490821	1491011	THS_01068	29.3044	29.3059	29.5396	50.6649	36.2702
chr1	1491681	1491831	THS_01069	27.6241	21.3361	17.582	33.1032	33.1061
chr1	1494141	1494411	THS_01070	50.6994	50.7246	59.1596	52.1736	49.6343
chr1	1494685	1494891	THS_01071	65.8015	65.0471	64.2964	63.5523	62.8181
chr1	1495301	1495571	THS_01072	71.3253	62.4016	61.4284	72.4448	75.2329
chr1	1495721	1495871	THS_01073	13.8062	18.1044	18.1252	26.7257	26.7272
chr1	1496561	1496897	THS_01074	99.8261	102.027	112.004	103.01	103.005
chr1	1497241	1497391	THS_01075	15.1166	15.1169	16.605	27.5386	22.1112
chr1	1497781	1497931	THS_01076	22.5207	22.525	26.3796	24.7756	24.7678
chr1	1497944	1498225	THS_01077	113.542	139.184	140.137	101.237	101.227
chr1	1498461	1498611	THS_01078	31.7359	20.4116	22.4253	28.1218	31.6784
chr1	1498901	1499051	THS_01079	17.8706	15.6026	16.2152	32.664	32.6708
chr1	1501761	1501951	THS_01080	11.0935	11.1207	16.5229	16.0811	16.0696
chr1	1502001	1502151	THS_01081	8.20976	12.6294	14.2531	9.09822	8.45774
chr1	1502201	1502351	THS_01082	16.7611	16.7612	16.8097	25.5497	17.0577
chr1	1503733	1504531	THS_01083	240.742	319.681	275.119	212.107	212.071
chr1	1504624	1504952	THS_01084	150.79	161.966	138.346	122.596	122.563
chr1	1505241	1505391	THS_01085	24.0219	29.6966	33.7174	30.1058	30.0969
chr1	1510241	1510431	THS_01086	32.0291	38.0682	42.022	38.7306	37.0405
chr1	1511700	1511931	THS_01087	52.2491	52.2598	55.7708	53.2143	51.7122
chr1	1512039	1512223	THS_01088	38.4794	38.398	31.6832	49.7025	50.3142
chr1	1513514	1513731	THS_01089	61.5377	51.2206	45.0476	83.325	83.3354
chr1	1516081	1516231	THS_01090	22.9787	14.4936	17.1404	27.5237	29.1161
chr1	1517521	1518071	THS_01091	118.396	134.199	133.117	92.6522	86.6764
chr1	1518181	1518411	THS_01092	18.9334	22.0229	25.3319	24.4126	24.411
chr1	1518684	1518971	THS_01093	72.3322	84.6669	114.125	70.1286	63.8254
chr1	1519621	1519791	THS_01094	13.0537	11.4994	12.8082	16.0829	19.9988
chr1	1519970	1520180	THS_01095	101.931	101.967	137.664	99.2016	97.3913
chr1	1520441	1520631	THS_01096	46.7506	52.3019	55.4903	32.9295	32.9244
chr1	1523501	1523691	THS_01097	42.7355	47.4657	50.1722	38.8815	34.1222
chr1	1524979	1525171	THS_01098	41.6726	41.6474	31.5921	43.8387	46.5556
chr1	1525361	1525551	THS_01099	44.985	43.8829	36.7369	36.2411	35.5969
chr1	1527501	1527691	THS_01100	18.6512	14.2321	17.5887	23.9812	23.986
chr1	1528181	1528451	THS_01101	47.9565	37.4739	41.3863	44.1645	44.1698
chr1	1529101	1529291	THS_01102	23.8844	15.8464	20.6994	29.2305	30.5772
chr1	1529641	1529931	THS_01103	53.0356	53.1789	54.8427	63.8621	52.8197
chr1	1530121	1530271	THS_01104	31.0734	22.2995	24.3231	34.5113	39.6971
chr1	1531261	1531531	THS_01105	35.4575	37.5375	45.0419	45.7855	50.4626
chr1	1534248	1534811	THS_01106	127.121	149.374	157.548	140.96	140.925
chr1	1534821	1534971	THS_01107	21.6261	17.7421	21.2752	24.2842	24.2875
chr1	1535121	1535311	THS_01108	20.5433	15.3041	14.7156	24.6354	24.6703
chr1	1537581	1537891	THS_01109	32.4144	23.9922	29.437	41.5315	41.5442
chr1	1538121	1538371	THS_01110	41.0718	31.7986	40.3333	40.3617	40.3617
chr1	1544681	1544931	THS_01111	24.4067	24.4623	32.597	31.3783	29.2876
chr1	1545116	1545547	THS_01112	174.941	213.123	180.034	176.883	176.754
chr1	1545921	1546351	THS_01113	95.676	95.9856	112.745	104.419	81.7298
chr1	1546361	1546771	THS_01114	79.2254	88.0946	79.1831	78.9744	78.9705
chr1	1546821	1547031	THS_01115	25.4743	35.0557	27.3509	27.3327	27.3327
chr1	1547841	1548091	THS_01116	28.9322	28.9322	28.9344	33.4313	22.0871
chr1	1548241	1548411	THS_01117	22.3045	24.752	29.2356	30.1087	20.1921
chr1	1548530	1548831	THS_01118	73.0261	73.0262	73.0583	85.3122	62.8742
chr1	1549121	1549271	THS_01119	24.3366	18.3639	17.1168	29.6804	29.6826
chr1	1549481	1549651	THS_01120	17.0326	9.00671	14.3309	21.5418	23.5055
chr1	1549721	1549991	THS_01121	61.5872	47.419	45.0895	69.1232	72.5275
chr1	1550241	1550411	THS_01122	28.6272	41.1184	40.0671	31.6333	31.6254
chr1	1550681	1550831	THS_01123	32.256	22.1655	32.5157	32.6148	32.6153
chr1	1553401	1553631	THS_01124	46.811	57.4157	61.821	54.0884	39.5971
chr1	1554241	1554551	THS_01125	50.2932	48.7346	47.1522	45.9493	45.2371
chr1	1558101	1558331	THS_01126	41.2694	36.1509	33.3846	46.6697	54.7567
chr1	1558401	1558611	THS_01127	54.506	54.4859	52.0476	50.417	62.7261
chr1	1559061	1559544	THS_01128	159.86	246.034	186.248	141.296	139.122
chr1	1559821	1560091	THS_01129	112.231	142.475	128.278	91.5516	91.4649
chr1	1560241	1560551	THS_01130	39.522	51.2673	43.5508	41.8579	41.6501
chr1	1564086	1564642	THS_01131	409.883	537.304	503.02	309.824	309.773
chr1	1567921	1568491	THS_01132	58.1778	48.6742	61.4828	71.4372	71.6623
chr1	1568601	1568751	THS_01133	32.6736	17.5412	25.7024	38.5749	38.5771
chr1	1568841	1569051	THS_01134	27.2288	27.2288	27.2437	40.9979	28.2555
chr1	1569361	1570263	THS_01135	633.26	811.863	754.903	567.185	566.864
chr1	1570541	1570771	THS_01136	97.9078	114.986	124.563	91.8172	91.7977
chr1	1570901	1571051	THS_01137	17.9409	17.9432	18.0855	24.7831	22.1573
chr1	1571521	1571671	THS_01138	29.6783	15.4692	17.0637	31.585	31.593
chr1	1572421	1572651	THS_01139	42.5121	45.8816	53.3124	59.7258	47.8617
chr1	1573081	1573331	THS_01140	30.9347	22.4907	25.4412	33.1031	36.7289
chr1	1575201	1575471	THS_01141	29.0401	29.0371	27.3959	44.5535	44.5622
chr1	1575501	1575651	THS_01142	19.0876	15.1371	13.0377	18.4421	30.0165
chr1	1575821	1576011	THS_01143	43.272	42.1352	37.0768	48.7028	48.8148
chr1	1576570	1576898	THS_01144	137.092	140.898	151.706	106.548	106.513
chr1	1583041	1583191	THS_01145	31.0874	22.6335	22.4111	29.931	31.3108
chr1	1583661	1584161	THS_01146	174.704	250.737	251.436	188.173	178.548
chr1	1587081	1587327	THS_01147	68.22	43.941	50.6659	85.457	85.4692
chr1	1587701	1588314	THS_01148	380.012	379.98	328.154	265.576	294.207
chr1	1589901	1590131	THS_01149	47.286	47.286	47.29	55.6579	49.9665
chr1	1591341	1591491	THS_01150	16.6181	16.7835	17.9319	22.7994	20.4462
chr1	1593821	1594051	THS_01151	48.8013	48.179	38.9525	38.0401	39.6109
chr1	1595772	1596276	THS_01152	173.669	203.559	190.189	159.905	159.85
chr1	1597921	1598111	THS_01153	67.1985	67.1984	67.1804	50.8554	59.3103
chr1	1598761	1599031	THS_01154	48.1704	29.8518	35.1165	45.8018	45.9787
chr1	1599421	1599571	THS_01155	22.1197	22.1197	22.1208	30.0342	16.3425
chr1	1599761	1600004	THS_01156	63.7085	50.3932	51.9223	58.1764	60.9214
chr1	1602013	1602189	THS_01157	38.5858	32.4872	34.5644	46.788	58.9715
chr1	1604990	1605191	THS_01158	71.0125	71.0001	64.3211	51.8341	65.2271
chr1	1605481	1605691	THS_01159	27.5028	26.7111	24.635	32.634	32.6387
chr1	1605841	1605991	THS_01160	32.375	24.3896	27.6789	30.2981	30.3153
chr1	1606761	1606971	THS_01161	40.9655	32.3124	42.4833	43.6097	43.6226
chr1	1606981	1607131	THS_01162	8.668	8.66801	8.67685	16.3236	8.92808
chr1	1607221	1607371	THS_01163	14.3756	14.3518	12.4458	12.407	7.52235
chr1	1607681	1607971	THS_01164	40.0026	63.9221	70.5867	54.346	52.0547
chr1	1608136	1608411	THS_01165	93.6904	93.5709	92.0929	84.1131	101.159
chr1	1609778	1609928	THS_01166	41.4739	38.5872	35.162	55.937	55.9463
chr1	1611681	1612011	THS_01167	45.1005	46.713	49.3448	51.1681	47.8361
chr1	1612661	1612851	THS_01168	25.9645	17.354	21.93	26.8008	26.8054
chr1	1612921	1613071	THS_01169	10.6924	10.6947	13.5635	14.0437	10.6983
chr1	1615201	1615411	THS_01170	30.6825	22.1823	20.7037	28.4034	33.2654
chr1	1616281	1616431	THS_01171	25.3164	19.212	22.8662	33.2852	33.2914
chr1	1617181	1617391	THS_01172	52.3923	52.8046	56.6615	50.3965	38.7478
chr1	1618101	1618291	THS_01173	97.632	82.9502	80.0533	74.3378	74.3217
chr1	1622861	1623011	THS_01174	41.0113	25.909	23.7512	55.4481	55.4548
chr1	1623481	1623651	THS_01175	26.7243	18.4535	22.2777	25.8214	26.9378
chr1	1624161	1624331	THS_01176	26.0154	30.2894	32.8902	34.0966	34.5835
chr1	1624721	1624991	THS_01177	63.7825	70.6374	59.2376	52.3466	52.3292
chr1	1629221	1629371	THS_01178	32.1495	28.291	24.8048	43.7198	48.3226
chr1	1635801	1636051	THS_01179	34.6537	37.2271	41.0599	43.0883	37.7484
chr1	1637894	1638091	THS_01180	53.3464	62.3804	65.3935	60.6831	59.1197
chr1	1638961	1639211	THS_01181	31.3977	37.2105	42.744	40.8483	30.955
chr1	1640261	1640411	THS_01182	36.4316	29.4636	19.8034	52.1454	52.1515
chr1	1642901	1643111	THS_01183	42.0713	42.0833	53.2506	53.1655	49.1677
chr1	1643521	1643671	THS_01184	14.3616	15.5995	17.8408	19.1475	16.5857
chr1	1644101	1644251	THS_01185	49.4423	47.1489	38.8723	65.0548	65.0674
chr1	1644821	1644991	THS_01186	12.697	11.7099	14.5585	19.6499	23.9009
chr1	1645281	1645811	THS_01187	129.641	179.124	139.741	127.118	125.102
chr1	1647221	1647451	THS_01188	45.5001	45.5004	45.6081	72.8845	52.7616
chr1	1647481	1647791	THS_01189	55.2813	55.2939	60.7046	87.577	75.0813
chr1	1647821	1647971	THS_01190	33.9673	32.6626	28.0037	45.0508	45.0534
chr1	1659441	1659691	THS_01191	58.1869	94.1661	76.9193	58.5265	52.9324
chr1	1659901	1660111	THS_01192	44.0329	48.4809	55.1344	46.5715	46.5648
chr1	1660401	1660951	THS_01193	158.95	173.208	155.027	152.327	152.103
chr1	1661169	1661662	THS_01194	285.321	295.733	260.655	222.396	222.357
chr1	1662221	1662491	THS_01195	55.4817	49.0278	55.4741	59.7119	60.4919
chr1	1663141	1663560	THS_01196	166.674	216.159	195.459	180.118	180.103
chr1	1667921	1668071	THS_01197	12.5294	16.794	16.8217	20.6027	20.6126
chr1	1669201	1669451	THS_01198	33.8107	33.8132	39.7154	39.292	36.738
chr1	1670410	1670697	THS_01199	79.0765	53.9174	49.8874	96.967	96.991
chr1	1671400	1671951	THS_01200	157.212	142.337	133.741	176.666	190.02
chr1	1672969	1673119	THS_01201	33.8694	33.8647	28.596	52.3919	52.4046
chr1	1678761	1678971	THS_01202	53.3049	53.2921	47.7082	53.3624	53.4266
chr1	1678981	1679131	THS_01203	31.9629	31.963	31.9802	35.4215	32.0203
chr1	1680581	1680731	THS_01204	31.522	46.1249	39.4522	33.3056	33.302
chr1	1681701	1681891	THS_01205	58.7125	58.7274	75.6168	56.5168	54.6611
chr1	1682041	1682291	THS_01206	44.0968	56.3793	66.7647	51.1074	23.9347
chr1	1689941	1690171	THS_01207	30.5628	37.3305	34.1628	28.4672	28.4584
chr1	1692301	1692511	THS_01208	52.4857	29.7639	33.2241	54.7984	54.8138
chr1	1693281	1693891	THS_01209	123.793	110.539	111.268	127.678	127.709
chr1	1696941	1697091	THS_01210	28.9898	20.9075	22.6647	36.7975	42.8052
chr1	1697581	1697731	THS_01211	23.2862	18.2234	17.6393	28.6658	28.6664
chr1	1701041	1701473	THS_01212	108.204	133.538	127.224	122.978	122.966
chr1	1702737	1702931	THS_01213	76.7325	98.5384	92.8053	87.2894	87.2608
chr1	1704461	1704611	THS_01214	41.048	29.8174	30.2969	41.5466	44.2561
chr1	1704687	1705371	THS_01215	231.534	251.425	241.716	200.39	187.878
chr1	1706869	1707051	THS_01216	86.8501	72.1664	67.9923	55.2372	55.2361
chr1	1709221	1709371	THS_01217	26.7101	15.084	20.0975	30.0906	31.669
chr1	1709441	1709671	THS_01218	39.9429	26.1748	24.3338	36.7107	36.7148
chr1	1713246	1713772	THS_01219	294.919	364.68	360.282	240.275	240.164
chr1	1714101	1714471	THS_01220	143.366	158.174	162.026	146.136	146.101
chr1	1714721	1715031	THS_01221	45.835	45.8351	45.8543	52.9187	36.741
chr1	1715201	1715431	THS_01222	27.7316	24.1781	15.7088	28.867	28.8718
chr1	1715841	1716031	THS_01223	46.2869	35.9377	29.3523	49.4125	49.4548
chr1	1718841	1719031	THS_01224	43.8159	53.0351	64.2118	44.6229	44.3257
chr1	1721321	1721531	THS_01225	41.5048	56.608	47.8288	47.7627	47.7623
chr1	1729361	1729664	THS_01226	69.6349	72.4576	77.1509	79.2776	68.0589
chr1	1730001	1730191	THS_01227	24.9268	23.6568	23.7449	25.3111	30.2156
chr1	1732301	1732611	THS_01228	46.3126	39.0526	33.2949	53.5509	65.1765
chr1	1738881	1739031	THS_01229	24.7531	18.7535	19.6874	29.7735	30.1483
chr1	1739261	1739431	THS_01230	14.8828	16.7798	18.2002	18.2024	16.305
chr1	1739621	1739831	THS_01231	37.1613	37.2222	40.5738	50.1012	41.7074
chr1	1740141	1740291	THS_01232	15.9097	8.38719	8.74718	13.9596	13.9623
chr1	1740881	1741051	THS_01233	27.2024	27.2024	27.2036	37.5261	27.3228
chr1	1742981	1743191	THS_01234	26.294	16.0792	19.9875	26.5787	26.5812
chr1	1743301	1743451	THS_01235	17.1362	17.1367	19.442	20.3711	13.6509
chr1	1743641	1743791	THS_01236	12.8626	13.1229	15.1131	22.5114	14.2281
chr1	1743841	1744211	THS_01237	66.0175	58.7234	63.506	73.8726	76.7326
chr1	1744528	1744806	THS_01238	104.24	136.745	156.641	101.691	101.203
chr1	1745081	1745231	THS_01239	28.2727	28.2626	24.2447	41.041	41.0473
chr1	1745523	1746148	THS_01240	389.847	458.725	435.628	292.646	292.61
chr1	1748201	1748488	THS_01241	74.1202	78.6723	96.2799	85.748	85.7412
chr1	1749541	1749691	THS_01242	6.52216	8.05662	8.05787	8.06026	11.6046
chr1	1754101	1754271	THS_01243	42.6577	42.6409	35.009	29.8503	44.0991
chr1	1761964	1762270	THS_01244	127.795	91.1518	93.6566	134.829	137.093
chr1	1764861	1765011	THS_01245	30.6827	24.1812	23.1088	37.1993	37.2057
chr1	1766281	1766491	THS_01246	36.3235	47.7811	49.5483	30.4414	30.4346
chr1	1766521	1767019	THS_01247	127.052	128.03	134.308	161.704	172.246
chr1	1768651	1769086	THS_01248	347.109	486.709	485.436	287.201	287.14
chr1	1773301	1773491	THS_01249	48.0842	64.3919	73.4062	53.1169	48.0618
chr1	1773638	1774107	THS_01250	332.733	335.228	360.776	255.333	255.135
chr1	1774341	1774651	THS_01251	116.567	89.2977	98.164	101.892	101.925
chr1	1774881	1775131	THS_01252	38.5511	44.2599	54.0745	61.7452	53.761
chr1	1775401	1775571	THS_01253	19.227	11.5092	15.8115	20.2027	21.3855
chr1	1778841	1779331	THS_01254	30.673	30.6881	42.9734	45.3932	50.1663
chr1	1779861	1780011	THS_01255	20.1079	17.1445	19.2046	22.2081	24.0135
chr1	1783715	1783884	THS_01256	51.372	21.0998	29.631	56.0038	56.0069
chr1	1786561	1786711	THS_01257	19.7311	22.9079	25.784	24.2936	24.2883
chr1	1789961	1790211	THS_01258	46.5225	50.3163	59.4016	49.1206	48.2901
chr1	1798921	1799111	THS_01259	42.4611	50.0727	55.2225	58.3057	60.0264
chr1	1803935	1804196	THS_01260	128.082	153.408	157.251	118.195	118.171
chr1	1807581	1808135	THS_01261	177.277	211.761	185.064	156.156	155.205
chr1	1815439	1815805	THS_01262	203.591	224.995	214.981	153.427	153.408
chr1	1816061	1816211	THS_01263	34.675	26.3597	28.3026	39.029	41.8263
chr1	1816661	1816931	THS_01264	66.673	48.2139	50.4993	93.6574	93.6649
chr1	1817201	1817431	THS_01265	57.114	79.1002	74.8343	64.6143	62.8539
chr1	1819641	1819851	THS_01266	41.7558	33.926	35.2825	48.1191	49.2941
chr1	1820097	1820411	THS_01267	119.18	149.019	145.061	84.4884	84.4761
chr1	1820741	1820951	THS_01268	37.2592	49.8186	49.8347	53.3859	57.5183
chr1	1821452	1821602	THS_01269	39.2374	37.1737	35.6353	42.7789	53.4408
chr1	1821866	1822626	THS_01270	332.113	405.048	402.354	269.457	269.412
chr1	1825501	1825651	THS_01271	32.2353	21.7633	23.3692	40.9156	40.9195
chr1	1829726	1830406	THS_01272	301.456	321.986	314.625	233.726	233.648
chr1	1832381	1832631	THS_01273	23.2532	21.0937	25.7863	27.1091	27.2832
chr1	1832861	1833011	THS_01274	17.0094	17.0123	22.1733	17.2187	17.2108
chr1	1837570	1838347	THS_01275	464.305	585.63	606.009	380.33	380.159
chr1	1838481	1838631	THS_01276	42.3625	42.3839	43.678	58.0427	53.1219
chr1	1838721	1838871	THS_01277	37.041	29.0272	39.7225	41.7826	41.7932
chr1	1839681	1839831	THS_01278	31.1779	31.1724	30.9529	26.011	32.0773
chr1	1841581	1841731	THS_01279	30.5644	19.2234	27.0381	31.2885	31.2929
chr1	1845301	1845471	THS_01280	26.6989	19.1828	24.5905	32.2744	32.2917
chr1	1849901	1850051	THS_01281	8.54302	11.4346	15.3849	17.7577	15.4536
chr1	1850621	1850791	THS_01282	12.0709	16.4134	16.6336	16.7757	19.9195
chr1	1854901	1855231	THS_01283	88.2828	89.4937	96.9056	109.157	97.3149
chr1	1855541	1855811	THS_01284	54.5669	54.5204	46.5326	46.3314	50.6003
chr1	1860681	1860931	THS_01285	50.0675	61.9864	66.5252	59.6199	54.1202
chr1	1860941	1861211	THS_01286	42.9152	42.9227	50.3569	62.4172	45.1234
chr1	1861381	1861531	THS_01287	33.0435	30.7996	26.4676	42.1976	42.1996
chr1	1861901	1862171	THS_01288	79.1897	61.8315	68.0983	76.8582	76.8798
chr1	1864481	1864851	THS_01289	40.076	50.9836	50.9948	50.9925	48.188
chr1	1868821	1869011	THS_01290	50.3026	50.3234	56.922	66.8068	52.0244
chr1	1869101	1869291	THS_01291	43.8888	41.314	30.9371	61.6241	61.6268
chr1	1873661	1873916	THS_01292	75.4809	95.0933	95.3981	85.5726	85.555
chr1	1874441	1874831	THS_01293	63.2223	63.0086	60.2876	76.9832	88.144
chr1	1876961	1877198	THS_01294	100.19	117.307	117.373	117.289	96.8755
chr1	1877301	1877471	THS_01295	33.9667	33.9742	38.9369	45.8878	40.98
chr1	1877667	1877929	THS_01296	181.083	212.361	186.171	121.462	121.262
chr1	1878401	1878891	THS_01297	123.111	130.778	150.492	126.877	126.771
chr1	1879241	1879675	THS_01298	212.191	281.835	267.61	180.9	180.501
chr1	1879741	1879891	THS_01299	22.597	15.3153	19.1305	26.6977	26.7107
chr1	1880081	1880231	THS_01300	36.2333	49.8076	52.7313	45.3839	38.1686
chr1	1880706	1880963	THS_01301	113.831	140.472	134.253	101.269	94.2604
chr1	1881201	1881351	THS_01302	26.9255	35.6686	31.643	31.6393	31.6393
chr1	1882582	1882984	THS_01303	200.427	255.797	241.842	171.586	171.565
chr1	1883861	1884011	THS_01304	28.5439	28.544	28.5801	42.1178	24.9562
chr1	1884061	1884211	THS_01305	10.8815	10.8872	14.946	14.7821	6.39444
chr1	1884621	1884941	THS_01306	115.35	119.485	121.243	96.728	88.5155
chr1	1887081	1887231	THS_01307	15.7287	21.7526	24.8271	19.5927	14.7405
chr1	1887361	1887591	THS_01308	69.8748	92.4267	104.084	73.4656	64.1589
chr1	1887943	1888808	THS_01309	385.483	552.545	517.784	353.952	353.923
chr1	1888881	1889031	THS_01310	48.9307	48.9294	45.8263	51.7819	56.8646
chr1	1889241	1889431	THS_01311	35.2873	44.7023	47.3278	44.9596	37.5246
chr1	1890261	1890491	THS_01312	63.7101	62.9823	47.2244	58.9435	58.9554
chr1	1891001	1891251	THS_01313	75.8712	58.6761	52.2251	68.1425	68.1484
chr1	1892421	1892571	THS_01314	29.1345	29.1257	20.8871	46.108	46.1113
chr1	1894101	1894431	THS_01315	102.212	147.46	126.664	100.147	100.14
chr1	1897001	1897211	THS_01316	40.8067	73.268	73.5617	45.6781	45.6648
chr1	1899466	1899638	THS_01317	59.2408	50.0909	45.8831	78.4602	78.4648
chr1	1899772	1900084	THS_01318	102.097	150.635	136.613	93.0315	93.0232
chr1	1901913	1902063	THS_01319	46.5911	35.3872	36.607	58.9906	67.1756
chr1	1905141	1905451	THS_01320	51.4779	51.4572	46.4061	58.0985	58.1358
chr1	1905601	1905811	THS_01321	25.806	21.3806	24.4532	30.526	35.407
chr1	1906921	1907151	THS_01322	23.7779	33.1523	33.1579	33.1541	26.1203
chr1	1910057	1910355	THS_01323	75.6335	57.8681	45.8607	100.12	102.261
chr1	1910681	1910831	THS_01324	28.8544	28.8577	33.2861	45.2006	38.3967
chr1	1910901	1911211	THS_01325	51.5408	58.1305	62.2662	68.0172	79.6473
chr1	1919741	1919891	THS_01326	28.2671	29.3447	35.2698	38.8053	26.5163
chr1	1921901	1922461	THS_01327	157.387	199.231	202.503	157.367	143.893
chr1	1922501	1922651	THS_01328	28.3831	25.7721	26.9492	41.6907	41.7617
chr1	1925774	1925936	THS_01329	49.867	32.4288	44.4933	56.868	58.4467
chr1	1926461	1926651	THS_01330	57.0634	56.9984	45.566	44.6155	46.7423
chr1	1932481	1932691	THS_01331	28.1362	44.4578	43.0545	32.0287	25.0143
chr1	1932933	1933351	THS_01332	151.557	174.256	155.103	127.904	122.992
chr1	1934388	1934629	THS_01333	81.8099	62.7039	67.6118	77.5181	77.536
chr1	1937921	1938071	THS_01334	24.3031	18.0493	13.6435	22.0299	30.654
chr1	1938641	1938811	THS_01335	49.9779	58.3813	59.1654	55.3649	55.3139
chr1	1940449	1940781	THS_01336	108.094	149.592	146.632	90.7152	90.7098
chr1	1941221	1941371	THS_01337	36.3003	36.3002	36.2777	20.4367	29.4028
chr1	1941598	1941805	THS_01338	55.7624	64.4463	93.8323	60.8236	60.8147
chr1	1942261	1942411	THS_01339	36.9355	36.9355	36.9203	20.0299	41.2763
chr1	1942761	1942931	THS_01340	42.1505	42.1501	42.1297	41.3113	44.4891
chr1	1946441	1946591	THS_01341	23.6101	23.6279	26.9451	23.9953	20.1196
chr1	1946621	1946899	THS_01342	92.5463	103.297	98.7565	91.7693	88.5013
chr1	1950581	1950851	THS_01343	60.3869	60.3869	60.3919	67.1859	51.4661
chr1	1951001	1951251	THS_01344	39.0855	44.3057	49.8236	55.5274	61.2891
chr1	1951301	1951451	THS_01345	28.1331	28.1331	28.1367	50.4215	53.8888
chr1	1952641	1953031	THS_01346	53.9664	66.6998	79.1638	83.3285	84.2116
chr1	1953481	1954331	THS_01347	910.792	1192.58	1098.28	736.459	735.897
chr1	1954581	1954791	THS_01348	59.2199	63.2042	79.3042	63.7082	59.1532
chr1	1956781	1956931	THS_01349	39.7482	27.484	26.3611	44.0437	50.86
chr1	1958001	1958151	THS_01350	32.5829	32.4839	18.9263	43.652	43.6712
chr1	1958701	1958931	THS_01351	81.8222	83.3088	87.6412	60.9576	60.9505
chr1	1960035	1960201	THS_01352	81.8512	47.6727	52.1116	85.9446	85.9872
chr1	1962981	1963171	THS_01353	22.4006	22.4152	23.8928	29.6484	26.3099
chr1	1963341	1963571	THS_01354	44.7831	31.1059	33.9492	51.047	51.0537
chr1	1964861	1965191	THS_01355	81.6132	60.2793	60.7123	86.3589	86.3738
chr1	1965241	1965391	THS_01356	9.04327	9.0438	12.8292	13.086	12.1974
chr1	1965621	1965831	THS_01357	26.1291	26.1374	30.9963	37.7341	26.7783
chr1	1966181	1966331	THS_01358	24.426	24.4647	25.7487	46.168	32.2391
chr1	1966481	1966949	THS_01359	117.728	100.997	105.929	184.52	192.951
chr1	1969481	1969831	THS_01360	51.4851	71.9379	49.3356	49.1905	49.1898
chr1	1974272	1974779	THS_01361	268.359	314.065	333.56	234.132	234.092
chr1	1977225	1977771	THS_01362	119.292	144.709	144.778	142.468	125.737
chr1	1977937	1978357	THS_01363	336.842	352.95	357.442	246.229	246.17
chr1	1982141	1982291	THS_01364	17.5303	17.5321	18.4267	33.5032	32.1945
chr1	1988941	1989091	THS_01365	19.5372	20.6501	26.1974	40.763	33.5528
chr1	1989197	1989491	THS_01366	107.778	71.3401	84.2233	92.3234	94.1126
chr1	1992151	1992419	THS_01367	95.4607	105.388	101.567	86.3617	86.3344
chr1	1993881	1994051	THS_01368	25.6968	22.5499	23.9053	30.0728	32.7512
chr1	1994453	1994625	THS_01369	46.4286	32.486	29.8607	61.2425	61.2521
chr1	1996081	1996431	THS_01370	52.1003	44.9244	39.7685	66.6739	66.7483
chr1	1996461	1996671	THS_01371	57.5521	57.5564	76.5274	80.8334	67.1964
chr1	1996921	1997471	THS_01372	55.0532	55.0698	61.0658	80.6508	75.9236
chr1	1997821	1997971	THS_01373	26.3358	14.2557	20.7339	32.5838	32.5871
chr1	1998401	1998611	THS_01374	22.9628	22.9695	27.2505	34.4475	34.4665
chr1	1998921	1999391	THS_01375	83.282	83.282	83.3278	125.586	92.3783
chr1	1999861	2000011	THS_01376	29.1182	17.7958	18.7473	33.197	33.2
chr1	2000041	2000411	THS_01377	52.2963	55.7039	61.24	64.1825	64.9283
chr1	2000681	2000939	THS_01378	82.7924	115.874	117.615	77.5272	77.5179
chr1	2001261	2001471	THS_01379	65.8861	69.895	78.5646	72.6171	72.6127
chr1	2001801	2001951	THS_01380	39.6737	36.732	36.6244	44.612	44.6259
chr1	2003201	2003351	THS_01381	39.3962	36.5623	35.5845	54.719	55.144
chr1	2007044	2007841	THS_01382	950.734	1007.03	1045.56	639.47	639.355
chr1	2013161	2013311	THS_01383	31.2548	31.2548	31.2815	44.8643	34.5726
chr1	2013462	2013822	THS_01384	227.939	255.952	264.925	189.514	187.612
chr1	2013961	2014191	THS_01385	54.393	47.9366	49.3139	71.3873	71.5537
chr1	2014341	2014661	THS_01386	101.691	48.6862	59.6334	92.1536	92.1676
chr1	2016021	2016211	THS_01387	57.9411	65.7788	66.1855	66.2067	66.2083
chr1	2024638	2024911	THS_01388	88.1986	123.053	119.327	79.2594	75.2017
chr1	2025016	2025611	THS_01389	265.691	348.979	347.587	227.934	227.599
chr1	2026001	2026151	THS_01390	34.1592	34.1651	34.5455	50.1545	38.2113
chr1	2026521	2026671	THS_01391	43.7773	27.3801	29.906	48.7692	48.7796
chr1	2027561	2027771	THS_01392	59.6079	82.755	66.6599	52.6734	48.228
chr1	2029701	2029991	THS_01393	69.8075	80.9859	86.9005	58.8396	58.83
chr1	2032061	2032351	THS_01394	93.8271	93.8223	83.2263	70.3198	88.9218
chr1	2034041	2034231	THS_01395	46.4035	48.1374	52.9824	46.7444	46.7017
chr1	2035393	2035871	THS_01396	182.055	182.083	186.767	184.354	174.596
chr1	2040301	2040491	THS_01397	34.3444	44.3723	44.1954	35.5259	24.4365
chr1	2047579	2048013	THS_01398	271.579	283.272	277.366	248.507	248.467
chr1	2048881	2049031	THS_01399	40.4091	34.1275	33.5867	50.6382	62.1896
chr1	2052081	2052331	THS_01400	72.4807	109.508	109.362	67.0519	66.5152
chr1	2053501	2053651	THS_01401	34.794	34.787	29.7305	57.6116	57.6249
chr1	2055207	2055631	THS_01402	65.5109	85.1255	90.4312	84.152	76.899
chr1	2055773	2056121	THS_01403	171.655	171.663	173.749	140.469	140.434
chr1	2067321	2067531	THS_01404	37.4789	63.6394	45.6272	35.2146	35.2102
chr1	2070490	2070754	THS_01405	92.0637	92.0806	101.796	76.5969	76.5811
chr1	2077681	2077914	THS_01406	77.4095	84.7008	90.0224	80.9115	80.9073
chr1	2081901	2082071	THS_01407	20.5714	20.7326	22.1858	28.8171	18.4762
chr1	2083051	2083387	THS_01408	159.284	203.515	205.622	126.045	126.024
chr1	2086641	2086791	THS_01409	34.5101	34.0681	33.2608	49.0229	49.0502
chr1	2086947	2087211	THS_01410	107.9	126.162	120.339	103.892	103.77
chr1	2088386	2088556	THS_01411	63.3261	40.4369	40.9871	65.5907	65.6152
chr1	2089221	2089371	THS_01412	42.0014	41.9865	35.1173	40.9086	55.5157
chr1	2089621	2090211	THS_01413	182.829	193.325	214.566	166.521	166.392
chr1	2091021	2091191	THS_01414	59.7227	87.7058	85.4431	85.43	85.43
chr1	2091381	2091611	THS_01415	49.9084	68.9015	73.8658	70.1383	64.3749
chr1	2092741	2092891	THS_01416	26.4544	34.3827	33.6982	33.6908	33.6907
chr1	2096241	2096391	THS_01417	38.1072	37.6	36.4852	41.0403	41.0735
chr1	2103281	2103631	THS_01418	77.278	100.944	97.9708	97.8984	97.897
chr1	2103701	2103871	THS_01419	35.8793	35.8793	35.8861	41.1265	34.0356
chr1	2103981	2104131	THS_01420	38.5945	38.5945	38.5885	27.1899	30.4329
chr1	2104321	2104748	THS_01421	166.984	217.418	190.23	148.355	148.343
chr1	2104821	2105071	THS_01422	58.8824	110.912	92.3368	51.1513	46.4407
chr1	2105401	2105551	THS_01423	22.3809	23.1894	26.6492	34.2656	47.2408
chr1	2107221	2107691	THS_01424	124.889	160.332	154.108	154.105	154.105
chr1	2107901	2108158	THS_01425	154.907	154.937	158.944	110.765	110.731
chr1	2108421	2108691	THS_01426	42.7027	49.232	52.2267	53.7616	54.5652
chr1	2110561	2110711	THS_01427	41.5084	37.7442	42.7459	53.9362	59.0436
chr1	2110841	2111151	THS_01428	65.0106	65.0151	78.404	78.4369	84.2765
chr1	2111181	2111351	THS_01429	54.8689	54.8653	51.9166	65.2753	65.2936
chr1	2114533	2114772	THS_01430	66.7414	76.4069	94.0433	65.983	65.9602
chr1	2114841	2114991	THS_01431	18.1627	14.1177	14.3673	21.8283	21.8335
chr1	2120601	2120951	THS_01432	54.6281	54.6606	69.4343	75.9177	65.4201
chr1	2123841	2124230	THS_01433	119.803	143.078	161.662	129.69	129.683
chr1	2125921	2126191	THS_01434	50.2258	55.4024	55.702	65.5928	65.756
chr1	2126301	2126511	THS_01435	62.9453	61.7946	61.5603	62.8096	65.292
chr1	2128181	2128371	THS_01436	33.4817	49.2428	50.0425	46.0819	45.1345
chr1	2128781	2128971	THS_01437	47.0446	39.8754	48.2434	48.2605	48.2605
chr1	2129941	2130191	THS_01438	64.9841	64.9778	51.1527	75.4727	75.4944
chr1	2135641	2135912	THS_01439	68.2308	92.697	92.7121	78.3663	57.3387
chr1	2141001	2141371	THS_01440	83.4062	79.4849	74.4417	80.1358	80.1506
chr1	2141381	2141611	THS_01441	49.5363	80.8762	67.5276	53.1515	53.124
chr1	2141842	2142151	THS_01442	130.076	138.568	144.135	93.1206	93.1116
chr1	2142421	2142751	THS_01443	64.4207	52.7339	61.0063	61.0261	61.0261
chr1	2143624	2144031	THS_01444	125.832	141.152	155.164	141.136	141.115
chr1	2144381	2144531	THS_01445	16.6839	16.6885	16.8731	21.8694	13.5767
chr1	2145381	2145611	THS_01446	50.9971	30.288	30.9863	54.393	54.3965
chr1	2147441	2147591	THS_01447	14.5786	14.5522	11.1442	19.57	21.2025
chr1	2148141	2148331	THS_01448	62.6988	62.7035	66.9257	60.8505	49.506
chr1	2148861	2149011	THS_01449	25.9642	17.0593	20.5514	36.7857	36.8106
chr1	2150541	2150691	THS_01450	55.8083	33.8426	40.5653	60.5032	63.4094
chr1	2151881	2152031	THS_01451	30.626	30.624	31.923	49.6799	49.7076
chr1	2152423	2152937	THS_01452	217.933	287.826	285.935	189.309	189.3
chr1	2155946	2156171	THS_01453	78.3582	127.087	97.3167	81.0528	78.003
chr1	2160721	2160951	THS_01454	33.0696	39.575	46.3092	43.867	29.8383
chr1	2163301	2163648	THS_01455	157.692	181.186	177.507	133.843	133.835
chr1	2163921	2164254	THS_01456	99.9806	137.175	120.126	86.4246	86.3884
chr1	2164321	2164551	THS_01457	76.6201	80.9463	77.5982	69.9663	61.8561
chr1	2165226	2165431	THS_01458	81.5863	81.5858	81.5191	74.6966	96.6234
chr1	2165981	2166211	THS_01459	41.4309	22.8241	27.5608	39.6734	39.8499
chr1	2168401	2168571	THS_01460	57.7869	111.165	82.324	61.8569	61.8454
chr1	2169821	2170011	THS_01461	51.1302	43.0382	49.0615	58.2615	58.2664
chr1	2171381	2171531	THS_01462	38.4678	24.2806	20.2136	40.3459	40.371
chr1	2171993	2172491	THS_01463	151.601	170.119	174.018	167.313	156.757
chr1	2172521	2172790	THS_01464	104.12	76.5701	79.2774	96.3722	96.379
chr1	2172981	2173251	THS_01465	79.6199	73.8347	70.2324	97.7163	97.7228
chr1	2173581	2173811	THS_01466	33.6178	32.2	33.9312	45.7223	56.6652
chr1	2174481	2174631	THS_01467	46.1283	38.3826	41.2307	64.4618	64.4775
chr1	2174976	2175213	THS_01468	147.411	161.754	150.108	127.612	127.549
chr1	2175321	2175551	THS_01469	42.8091	42.8161	45.413	53.7494	43.6835
chr1	2176001	2176151	THS_01470	40.1875	27.8021	29.3812	51.8166	51.9091
chr1	2176321	2176631	THS_01471	233.837	225.484	183.903	168.247	167.169
chr1	2176881	2177071	THS_01472	63.5601	40.5849	39.971	50.5723	50.604
chr1	2177181	2177331	THS_01473	24.8018	25.7639	29.5935	35.2239	23.3773
chr1	2177421	2178171	THS_01474	227.419	359.063	291.944	239.502	228.004
chr1	2178261	2178411	THS_01475	21.9044	21.9079	27.5104	36.0158	35.0861
chr1	2184119	2184349	THS_01476	103.724	140.882	126.716	90.6266	90.597
chr1	2186501	2186771	THS_01477	46.0352	40.5816	39.7377	63.8966	63.9189
chr1	2186981	2187251	THS_01478	38.1372	38.1372	38.1397	51.3353	37.997
chr1	2187441	2188131	THS_01479	146.526	146.509	120.391	180.215	180.249
chr1	2188301	2188651	THS_01480	100.606	122.697	107.915	97.1285	93.4821
chr1	2189321	2189611	THS_01481	37.9689	30.0619	39.8863	49.1335	49.1388
chr1	2189721	2190411	THS_01482	134.894	177.615	171.494	170.898	170.863
chr1	2190601	2190831	THS_01483	43.7928	50.5616	58.5198	49.4146	49.3565
chr1	2190981	2191171	THS_01484	44.8937	63.2263	65.3997	50.9105	50.8376
chr1	2192161	2192371	THS_01485	49.3528	49.3516	36.146	56.0957	68.8371
chr1	2193761	2193971	THS_01486	67.3299	74.5355	78.5961	67.2157	64.0048
chr1	2194121	2194451	THS_01487	76.4492	90.2162	93.9626	83.3741	75.6837
chr1	2194538	2194811	THS_01488	69.9266	104.155	85.3391	79.6702	79.669
chr1	2195801	2196011	THS_01489	73.117	73.1489	86.863	61.3063	61.3018
chr1	2196241	2196431	THS_01490	55.456	60.8684	61.7306	58.3162	57.1981
chr1	2196553	2197041	THS_01491	212.533	312.306	296.431	193.602	193.559
chr1	2197361	2197571	THS_01492	101.237	121.091	108.987	74.4974	74.4702
chr1	2199901	2200171	THS_01493	57.5843	105.394	88.0934	55.2315	53.4927
chr1	2201581	2201791	THS_01494	41.8296	44.6132	49.6542	56.1422	61.5649
chr1	2203668	2204267	THS_01495	238.966	324.383	269.181	201.013	190.562
chr1	2204341	2204491	THS_01496	25.5191	21.009	20.7061	31.3998	31.4136
chr1	2204701	2204851	THS_01497	30.6908	30.6844	22.2614	42.3761	49.7992
chr1	2205241	2205411	THS_01498	42.0498	36.3035	32.9271	57.8574	57.8742
chr1	2207181	2207391	THS_01499	13.237	13.2454	17.63	21.6654	16.0125
chr1	2212501	2212759	THS_01500	100.058	95.333	90.6912	86.1525	81.7349
chr1	2213281	2213511	THS_01501	70.3932	56.885	55.0297	49.9265	43.6119
chr1	2213781	2214051	THS_01502	58.5951	58.5951	58.6085	70.8253	56.836
chr1	2214113	2214451	THS_01503	209.47	249.014	230.709	183.68	183.653
chr1	2214521	2214751	THS_01504	41.4334	52.9295	50.0638	41.9421	37.1782
chr1	2214908	2215272	THS_01505	203.36	282.102	249.569	167.492	167.485
chr1	2218901	2219051	THS_01506	16.5763	16.5801	17.5186	26.5386	17.7897
chr1	2219401	2219791	THS_01507	102.747	102.734	102.684	105.161	110.649
chr1	2220081	2220311	THS_01508	55.6922	55.6375	44.3273	61.8755	63.7751
chr1	2222921	2223131	THS_01509	28.8356	29.8531	32.6599	35.8829	37.1262
chr1	2223161	2223351	THS_01510	44.3809	44.354	45.2798	57.9607	58.0894
chr1	2223361	2223511	THS_01511	28.316	23.2796	19.8836	34.4522	35.2907
chr1	2223561	2223871	THS_01512	67.9464	67.9318	55.9997	59.4625	76.8214
chr1	2224458	2225251	THS_01513	408.717	608.971	591.935	458.276	458.107
chr1	2225721	2225971	THS_01514	57.514	66.7536	69.652	64.6506	55.7256
chr1	2226601	2226751	THS_01515	24.2762	24.2687	19.8829	35.6605	35.7369
chr1	2226921	2227371	THS_01516	109.497	173.012	168.401	162.365	162.352
chr1	2227521	2227771	THS_01517	54.1232	54.123	54.0588	36.9994	62.7218
chr1	2228361	2228571	THS_01518	51.1133	50.8982	47.0091	71.5978	71.901
chr1	2228861	2229011	THS_01519	28.2526	28.2526	28.257	48.7427	35.0012
chr1	2229361	2229711	THS_01520	100.099	87.6798	79.1862	95.6855	95.7097
chr1	2233101	2233583	THS_01521	104.974	104.558	100.144	97.954	85.0303
chr1	2236121	2236371	THS_01522	38.9933	40.4419	42.7199	46.0409	50.4625
chr1	2236381	2236531	THS_01523	27.403	27.394	20.7918	33.5553	33.5647
chr1	2236601	2237011	THS_01524	82.0127	79.3937	64.6718	102.538	102.552
chr1	2237481	2237631	THS_01525	9.80995	9.21003	10.4648	13.0985	14.1744
chr1	2237681	2238000	THS_01526	115.692	178.399	160.028	109.934	104.455
chr1	2239961	2240412	THS_01527	103.499	115.079	121.842	125.494	127.372
chr1	2240521	2240671	THS_01528	27.7571	24.8994	23.8956	34.9102	34.9128
chr1	2241241	2241391	THS_01529	30.2565	23.4102	25.535	31.9365	31.941
chr1	2241581	2241912	THS_01530	77.8367	77.8398	87.0095	107.06	86.3841
chr1	2244961	2245151	THS_01531	72.6926	83.5845	76.6794	69.7711	66.6039
chr1	2245221	2245491	THS_01532	35.2388	35.2326	32.6897	38.3859	42.1853
chr1	2246521	2246671	THS_01533	26.0202	18.3337	21.1811	23.7628	23.7681
chr1	2247898	2248070	THS_01534	46.6955	43.5782	43.4464	65.1334	65.1393
chr1	2248658	2249198	THS_01535	227.792	250.44	263.264	250.244	250.206
chr1	2250581	2250771	THS_01536	45.751	63.7507	48.405	47.5329	47.4999
chr1	2257641	2257791	THS_01537	34.1415	34.1415	34.1504	56.1918	52.5318
chr1	2257911	2258285	THS_01538	118.175	95.3346	87.3681	150.979	151.07
chr1	2258321	2258471	THS_01539	46.5982	34.6461	29.5245	53.1572	53.164
chr1	2259481	2259631	THS_01540	25.0582	19.5938	18.9681	44.4744	44.4892
chr1	2259721	2259871	THS_01541	30.0758	18.6031	17.2067	28.2059	37.3299
chr1	2260061	2260311	THS_01542	31.3242	52.7908	46.5	44.5977	44.5894
chr1	2260576	2261159	THS_01543	184.662	184.635	177.745	260.089	260.22
chr1	2262801	2263051	THS_01544	26.6228	34.0432	42.4327	37.273	31.7183
chr1	2269061	2269291	THS_01545	41.4528	60.1134	58.9312	54.8159	53.6006
chr1	2269421	2269651	THS_01546	70.8207	58.2284	57.4957	68.7092	68.7139
chr1	2269921	2270091	THS_01547	49.6886	44.8359	54.3228	61.69	64.3386
chr1	2270141	2270331	THS_01548	31.4832	31.507	34.5384	35.3651	42.7171
chr1	2274421	2274571	THS_01549	31.8723	27.6815	28.3032	52.5579	52.5804
chr1	2274741	2274991	THS_01550	66.6225	66.6225	66.6239	82.3528	58.3387
chr1	2275401	2275557	THS_01551	33.4483	33.4807	34.6325	53.6455	48.8325
chr1	2275581	2275731	THS_01552	29.7348	29.7331	24.2077	32.387	35.9856
chr1	2276201	2276351	THS_01553	25.8174	24.1968	26.9752	36.5928	36.6123
chr1	2276741	2276891	THS_01554	39.4854	29.1924	20.5292	41.9239	41.9331
chr1	2277561	2277791	THS_01555	68.1515	70.9756	76.076	56.535	55.5013
chr1	2279841	2279991	THS_01556	43.9603	26.4272	40.2966	56.2699	56.2817
chr1	2280261	2280411	THS_01557	61.6145	46.0807	43.879	43.8843	57.9307
chr1	2280481	2280971	THS_01558	155.082	169.105	145.631	134.212	134.168
chr1	2281221	2281371	THS_01559	35.0611	37.1624	41.0043	45.9048	47.6851
chr1	2281981	2282131	THS_01560	34.0334	31.3877	26.8756	36.0881	36.19
chr1	2282836	2283209	THS_01561	206.481	270.074	216.566	157.145	157.125
chr1	2283941	2284171	THS_01562	33.1016	25.7581	29.0134	40.9474	45.6674
chr1	2284261	2284550	THS_01563	114.376	110.636	105.807	107.162	107.233
chr1	2284841	2285011	THS_01564	33.8592	30.0572	25.6063	34.4323	34.4371
chr1	2285201	2285459	THS_01565	86.6919	115.572	83.0709	80.9207	80.8591
chr1	2286041	2286211	THS_01566	23.9074	30.8022	29.8858	29.8814	29.8814
chr1	2286241	2286471	THS_01567	47.4037	46.9237	46.1145	44.9718	43.5222
chr1	2291261	2291491	THS_01568	42.6127	40.2741	35.9756	39.2129	40.9036
chr1	2294481	2294651	THS_01569	32.0024	18.5047	25.0129	38.5687	38.5942
chr1	2295301	2295451	THS_01570	24.0317	17.8825	18.2098	29.8606	29.87
chr1	2295541	2295691	THS_01571	27.9832	26.1548	21.9026	34.0616	34.0667
chr1	2295701	2295851	THS_01572	15.7114	15.7106	13.8337	26.1363	26.1438
chr1	2299414	2299611	THS_01573	51.7197	55.3026	79.3935	55.7862	55.7719
chr1	2299721	2300013	THS_01574	93.31	105.85	114.272	84.886	84.729
chr1	2300061	2300211	THS_01575	32.2077	32.932	33.4437	32.1057	27.228
chr1	2300261	2300631	THS_01576	83.2701	66.6297	61.2214	79.0417	79.0432
chr1	2300821	2301131	THS_01577	60.4915	60.4915	60.5035	71.5081	57.6579
chr1	2301981	2302131	THS_01578	38.1054	38.1054	38.1069	46.3421	30.7193
chr1	2303081	2303231	THS_01579	18.408	18.9487	19.5053	20.2445	21.8548
chr1	2305038	2305447	THS_01580	276.445	317.702	312.317	217.229	217.217
chr1	2308521	2308791	THS_01581	30.0642	30.0695	35.0993	44.1764	37.471
chr1	2309781	2309931	THS_01582	32.2414	16.957	26.1436	46.1041	46.1755
chr1	2312063	2312391	THS_01583	134.014	133.881	108.477	115.252	120.761
chr1	2312781	2313171	THS_01584	115.905	116.526	101.521	97.2826	97.1459
chr1	2313401	2313551	THS_01585	26.962	22.7158	24.575	39.6256	39.6308
chr1	2316361	2316591	THS_01586	75.2554	74.5197	72.9231	69.5161	62.7525
chr1	2317061	2317371	THS_01587	37.3391	34.4307	27.5644	47.8562	55.2735
chr1	2317381	2317611	THS_01588	28.7586	28.7619	32.8825	46.0022	39.6212
chr1	2317661	2317851	THS_01589	25.0849	24.156	22.7914	29.3725	29.8745
chr1	2317941	2318231	THS_01590	51.4459	43.6095	42.1249	48.6856	58.2682
chr1	2321678	2322051	THS_01591	124.674	124.659	114.366	117.806	127.954
chr1	2322086	2322526	THS_01592	104.604	112.117	141.565	100.957	100.847
chr1	2322650	2322806	THS_01593	52.8125	43.7447	37.4884	59.2908	59.4833
chr1	2325842	2325992	THS_01594	47.0131	30.1788	32.7642	56.3861	65.3329
chr1	2326921	2327271	THS_01595	33.376	33.3847	39.6516	63.2839	45.1444
chr1	2328141	2328291	THS_01596	21.4973	21.4997	23.4204	46.5771	36.7335
chr1	2332741	2332891	THS_01597	31.9485	31.9253	28.0488	50.9829	50.9958
chr1	2333581	2333911	THS_01598	149.05	172.999	183.695	122.825	122.779
chr1	2334126	2334499	THS_01599	241.429	241.435	263.566	188.9	188.876
chr1	2335641	2336199	THS_01600	309.972	449.166	432.636	303.34	303.291
chr1	2336641	2336791	THS_01601	62.5682	50.3616	52.2329	66.703	72.5637
chr1	2336901	2337051	THS_01602	32.1133	29.2317	32.3473	46.7054	57.2973
chr1	2337761	2337911	THS_01603	32.4804	27.05	26.796	45.1684	45.1754
chr1	2338421	2338711	THS_01604	84.9744	91.4208	98.8892	87.6257	86.2813
chr1	2339411	2339991	THS_01605	158.23	191.921	225.547	153.178	141.045
chr1	2340821	2341131	THS_01606	65.9731	94.341	78.9547	78.9476	78.9476
chr1	2341241	2341612	THS_01607	94.6975	94.755	117.56	103.339	94.5136
chr1	2342041	2342291	THS_01608	44.8365	44.8334	40.0464	58.6527	58.6593
chr1	2342536	2342817	THS_01609	68.1227	57.3693	49.6204	112.664	112.694
chr1	2344241	2344571	THS_01610	58.2718	58.4888	60.8745	78.157	65.4496
chr1	2346341	2346531	THS_01611	22.1461	21.3981	21.5135	22.6528	26.2195
chr1	2346781	2347031	THS_01612	48.6668	41.1704	35.3744	59.4131	59.4393
chr1	2347341	2347931	THS_01613	145.028	188.241	171.445	141.279	132.116
chr1	2347943	2348369	THS_01614	204.157	257.921	216.33	165.375	165.356
chr1	2348603	2348951	THS_01615	158.455	193.498	187.665	138.281	138.257
chr1	2350301	2350451	THS_01616	32.474	27.5997	22.7379	41.0835	41.3967
chr1	2351502	2352273	THS_01617	259.277	262.51	293.682	254.152	238.814
chr1	2356261	2356431	THS_01618	31.9404	25.0926	22.1827	27.081	27.0871
chr1	2357741	2357951	THS_01619	30.8371	29.1113	25.1197	32.3355	32.3384
chr1	2362028	2362181	THS_01620	36.9248	36.9248	36.9807	85.5965	56.5017
chr1	2364661	2364951	THS_01621	50.6321	50.6321	50.6377	55.8079	52.7215
chr1	2365201	2365391	THS_01622	65.0584	75.1506	75.2598	64.641	53.1948
chr1	2365481	2365759	THS_01623	92.8368	123.308	109.425	109.118	109.112
chr1	2365841	2366091	THS_01624	55.7852	55.7819	46.8919	55.252	63.951
chr1	2366486	2366771	THS_01625	159.366	168.567	165.291	130.111	130.096
chr1	2366981	2367211	THS_01626	44.1361	45.0764	42.7056	39.0898	35.8148
chr1	2368366	2368815	THS_01627	265.231	305.154	310.711	228.503	228.403
chr1	2369821	2369971	THS_01628	28.7735	29.0094	30.5635	36.4735	39.4476
chr1	2370725	2370911	THS_01629	62.5699	58.2684	41.2332	84.0655	87.6811
chr1	2374464	2375092	THS_01630	453.064	508.402	521.318	298.289	298.116
chr1	2375481	2375691	THS_01631	42.4647	29.3437	34.4409	49.4631	49.4916
chr1	2375941	2376091	THS_01632	40.0519	34.9499	36.133	45.3835	45.4236
chr1	2376661	2376871	THS_01633	46.9368	46.911	42.1303	46.3621	46.5214
chr1	2377841	2378011	THS_01634	28.8521	22.3487	23.5094	25.7399	25.7411
chr1	2379501	2379711	THS_01635	55.1295	48.4143	48.2061	48.2029	48.2028
chr1	2381301	2381471	THS_01636	50.597	54.9791	51.7784	46.1777	41.7212
chr1	2384301	2384451	THS_01637	38.6405	36.9231	26.5714	63.6758	68.8859
chr1	2388481	2388691	THS_01638	16.5355	16.5381	23.8609	33.2207	23.7734
chr1	2388941	2389091	THS_01639	16.5234	16.5266	24.9304	26.8696	17.3379
chr1	2389401	2389591	THS_01640	43.6125	43.6131	61.0237	56.517	47.1876
chr1	2389741	2389891	THS_01641	28.0007	28.0007	27.9993	12.0096	20.3133
chr1	2390121	2390351	THS_01642	81.6245	91.4376	102.585	72.5521	63.5138
chr1	2390521	2390771	THS_01643	39.8535	39.8775	50.8806	40.0201	31.9773
chr1	2392401	2392851	THS_01644	136.452	159.089	166.995	126.515	126.494
chr1	2393001	2393231	THS_01645	57.3009	57.3009	57.3272	76.2872	50.1139
chr1	2393541	2393951	THS_01646	97.593	97.6037	109.13	108.887	102.565
chr1	2394021	2394231	THS_01647	28.7381	28.8398	33.7977	32.0655	32.0456
chr1	2394381	2394671	THS_01648	41.5691	41.5913	44.9354	55.9746	52.4297
chr1	2395041	2395711	THS_01649	524.332	620.334	623.453	429.006	428.658
chr1	2400741	2400891	THS_01650	31.3583	23.8588	25.9431	35.6893	35.6948
chr1	2402881	2403111	THS_01651	67.2999	104.715	112.517	76.3848	76.3465
chr1	2403261	2403411	THS_01652	24.0814	24.0935	27.1843	32.8637	29.2305
chr1	2404641	2405091	THS_01653	135.338	104.899	100.884	205.913	205.943
chr1	2405881	2406151	THS_01654	50.1637	49.5268	46.3749	39.6368	52.9873
chr1	2406641	2407660	THS_01655	356.97	366.004	391.963	313.655	313.635
chr1	2408001	2408211	THS_01656	76.7195	76.6808	58.7699	64.7115	64.7853
chr1	2409481	2409906	THS_01657	256.352	300.14	267.467	203.497	203.348
chr1	2411941	2412091	THS_01658	14.6247	15.3738	19.4995	19.5095	21.8599
chr1	2412646	2413111	THS_01659	270.897	270.833	256.588	156.919	192.359
chr1	2413361	2413511	THS_01660	33.8408	33.8934	43.0128	53.6488	48.051
chr1	2413741	2413931	THS_01661	38.2951	24.0777	29.0327	42.1987	42.2037
chr1	2414061	2414271	THS_01662	50.9281	61.9574	64.4749	63.0478	61.6601
chr1	2416081	2416296	THS_01663	76.5777	76.5766	76.473	69.4579	74.426
chr1	2419975	2420125	THS_01664	57.0435	50.5099	46.9099	76.7362	81.5994
chr1	2421933	2422336	THS_01665	209.674	257.311	277.232	165.642	165.639
chr1	2423601	2423751	THS_01666	33.7584	33.7619	37.2795	57.5869	49.7258
chr1	2423901	2424091	THS_01667	42.2624	64.4782	43.7238	43.7045	43.7045
chr1	2427507	2427665	THS_01668	40.2758	40.2082	31.221	58.139	64.0434
chr1	2429481	2429651	THS_01669	29.2907	34.6362	33.9151	33.8797	33.8783
chr1	2430416	2430566	THS_01670	30.7111	40.0613	40.0675	55.6586	55.7999
chr1	2432013	2432376	THS_01671	242.385	319.528	281.85	197.281	197.266
chr1	2432461	2432939	THS_01672	181.225	238.411	225.397	158.706	158.646
chr1	2433041	2433231	THS_01673	24.9404	34.1288	44.4387	28.0649	28.036
chr1	2433541	2433851	THS_01674	55.8606	55.8605	55.8314	43.715	52.0716
chr1	2433981	2434131	THS_01675	25.1325	17.5457	20.3499	32.0341	32.1005
chr1	2436885	2437556	THS_01676	577.134	824.082	708.895	474.404	474.316
chr1	2439241	2439671	THS_01677	85.8344	116.501	105.548	105.387	105.385
chr1	2439761	2440031	THS_01678	98.0162	86.9178	82.4836	107.995	108
chr1	2440261	2440531	THS_01679	61.1022	63.3121	66.9656	70.6216	70.5603
chr1	2440721	2440931	THS_01680	32.3344	32.3414	36.6388	43.7837	37.7859
chr1	2441261	2441471	THS_01681	37.4103	35.3029	24.7864	49.206	49.2161
chr1	2441541	2441791	THS_01682	43.9748	38.0063	36.3182	55.4636	55.4703
chr1	2442341	2442591	THS_01683	63.5901	58.2668	47.5919	62.1235	62.1583
chr1	2443061	2443271	THS_01684	29.7295	29.7435	40.0292	40.4888	37.4081
chr1	2443281	2443431	THS_01685	48.1553	37.0612	43.1573	58.7534	58.761
chr1	2443524	2443931	THS_01686	141.975	172.504	150.195	150.08	150.079
chr1	2444561	2444711	THS_01687	40.4186	40.4102	40.3137	39.5634	44.9805
chr1	2444801	2444951	THS_01688	27.2393	34.3152	31.9171	31.901	31.9009
chr1	2445197	2445535	THS_01689	146.969	204.478	173.602	129.787	129.758
chr1	2445821	2446224	THS_01690	169.489	195.026	205.458	139.224	139.21
chr1	2454701	2454911	THS_01691	63.6507	71.0336	75.2996	70.9035	63.7525
chr1	2456296	2456950	THS_01692	266.85	253.463	234.427	332.669	349.472
chr1	2457021	2457171	THS_01693	27.2795	36.37	44.6642	32.553	32.5506
chr1	2457406	2457711	THS_01694	218.584	237.592	247.251	155.993	155.969
chr1	2458081	2458331	THS_01695	72.9544	99.9998	95.6463	86.5791	86.0134
chr1	2459818	2460107	THS_01696	127.988	121.492	92.3132	161.525	161.541
chr1	2460581	2460851	THS_01697	45.2341	42.3602	36.5355	50.6061	51.3854
chr1	2462041	2462431	THS_01698	178.749	209.364	210.847	133.121	133.089
chr1	2463621	2464109	THS_01699	184.542	184.516	161.598	231.791	231.883
chr1	2464309	2464645	THS_01700	130.166	88.8366	87.1912	169.714	169.75
chr1	2465432	2465683	THS_01701	94.6754	146.743	129.772	88.1178	87.4987
chr1	2467021	2467211	THS_01702	58.9218	73.2993	63.6752	57.88	57.877
chr1	2469617	2469805	THS_01703	51.6984	37.3897	29.889	63.7059	63.7246
chr1	2472521	2472751	THS_01704	35.9434	35.9434	35.9452	41.3188	28.0902
chr1	2474871	2475452	THS_01705	355.566	353.674	303.033	194.668	248.497
chr1	2475548	2475771	THS_01706	67.5966	59.1103	55.1676	85.8336	85.8445
chr1	2476581	2477111	THS_01707	95.8249	95.8243	83.3535	88.0298	96.9929
chr1	2483595	2483824	THS_01708	53.9345	53.9367	59.3077	81.9247	81.9626
chr1	2485099	2485282	THS_01709	67.1977	67.1244	43.2237	54.7225	69.1707
chr1	2486298	2486485	THS_01710	57.7215	50.7575	49.8496	84.8416	85.0554
chr1	2487921	2488411	THS_01711	84.5899	92.6639	99.4799	97.6415	82.7185
chr1	2488671	2489076	THS_01712	127.32	170.493	163.356	110.883	106.622
chr1	2489101	2489531	THS_01713	58.3895	77.1546	68.2923	58.7877	58.7672
chr1	2493281	2493618	THS_01714	119.625	119.625	119.6	97.7148	124.171
chr1	2493741	2493971	THS_01715	37.352	37.3217	37.1077	36.8593	44.6561
chr1	2494201	2494431	THS_01716	32.3832	39.5001	37.5557	37.5465	37.5465
chr1	2498681	2499127	THS_01717	200.992	241.694	244.238	167.405	164.421
chr1	2499166	2499345	THS_01718	55.0205	54.6148	45.5873	81.2528	81.2554
chr1	2501461	2501631	THS_01719	21.5082	21.4923	18.9954	18.9539	9.48364
chr1	2501721	2501871	THS_01720	24.934	24.9161	18.7136	27.2845	27.2866
chr1	2513341	2513491	THS_01721	16.0422	14.3731	13.0887	18.6766	18.6853
chr1	2516561	2516791	THS_01722	36.2211	45.8412	49.6511	44.0061	42.4715
chr1	2518661	2518831	THS_01723	31.6738	31.6702	24.568	27.373	27.4234
chr1	2519901	2520091	THS_01724	47.3645	46.1134	41.5161	57.0474	57.0509
chr1	2520301	2520491	THS_01725	46.0674	45.7593	44.47	52.9237	54.5214
chr1	2520615	2521064	THS_01726	264.026	315.187	310.727	192.677	192.568
chr1	2521301	2521631	THS_01727	56.8101	50.8068	45.0016	70.7702	70.785
chr1	2522641	2522891	THS_01728	65.8048	65.8187	70.1083	71.1914	43.5547
chr1	2523101	2523431	THS_01729	46.9197	31.9207	47.8342	64.2015	64.4545
chr1	2523781	2523931	THS_01730	29.2489	29.2487	29.2415	28.7876	34.9796
chr1	2530217	2530515	THS_01731	116.153	122.804	133.67	100.904	100.888
chr1	2531321	2531658	THS_01732	105.042	61.1719	62.4865	114.659	114.685
chr1	2535181	2535386	THS_01733	75.5796	90.6288	104.015	71.429	71.4051
chr1	2538049	2538588	THS_01734	494.211	569.547	547.812	390.386	390.339
chr1	2539041	2539191	THS_01735	39.543	38.5979	33.2379	60.9653	60.9956
chr1	2542285	2542682	THS_01736	183.042	231.301	226.046	162.398	162.382
chr1	2547802	2548091	THS_01737	101.238	130.911	125.061	92.6818	92.5575
chr1	2548121	2548442	THS_01738	169.043	192.056	193.219	120.867	120.821
chr1	2555781	2555931	THS_01739	23.5374	10.9158	17.4603	29.3655	29.3729
chr1	2559869	2560221	THS_01740	95.841	71.3594	73.8184	119.235	119.281
chr1	2561261	2561456	THS_01741	88.2103	96.8125	98.7288	76.7043	76.6905
chr1	2563401	2563551	THS_01742	24.5973	25.0506	27.736	38.069	42.1493
chr1	2563722	2564081	THS_01743	215.144	264.031	243.136	145.652	145.641
chr1	2564261	2564531	THS_01744	54.812	66.1191	59.3176	59.3089	59.3089
chr1	2565124	2565799	THS_01745	255.206	318.2	286.464	206.719	202.013
chr1	2566521	2566691	THS_01746	29.1555	24.2857	24.9569	37.7658	37.7696
chr1	2567261	2567471	THS_01747	42.3184	59.7422	53.235	42.6428	42.636
chr1	2572843	2573066	THS_01748	74.1093	74.0706	47.589	102.929	102.964
chr1	2573301	2573611	THS_01749	63.7749	89.9804	82.435	66.4509	66.2905
chr1	2573841	2574011	THS_01750	45.45	38.328	41.8749	41.9626	41.9642
chr1	2574221	2574371	THS_01751	35.2265	35.209	34.9628	46.8692	50.4827
chr1	2576639	2577002	THS_01752	156.005	156.005	155.921	135.493	153.421
chr1	2580701	2580971	THS_01753	82.6434	82.6433	82.6129	69.9435	93.6261
chr1	2583234	2583551	THS_01754	66.8889	93.865	98.1268	61.0602	61.04
chr1	2585601	2585791	THS_01755	31.2706	36.187	43.2609	34.3647	26.5525
chr1	2586041	2586231	THS_01756	50.5174	60.0145	64.9138	49.5594	49.5224
chr1	2586681	2586871	THS_01757	38.8816	45.2432	46.1927	41.0934	41.0872
chr1	2588536	2588818	THS_01758	107.719	110.968	107.109	93.5008	93.4975
chr1	2588955	2589197	THS_01759	81.1712	90.0493	90.0665	104.409	104.527
chr1	2589651	2589955	THS_01760	79.0044	69.9157	62.0779	103.328	103.399
chr1	2590256	2590908	THS_01761	323.066	370.773	339.196	277.662	277.639
chr1	2606460	2606676	THS_01762	71.3291	41.8886	39.0468	73.985	76.3057
chr1	2607525	2608120	THS_01763	302.275	356.011	340.785	230.528	230.467
chr1	2609101	2609251	THS_01764	29.2863	29.1325	20.3523	43.3967	43.7012
chr1	2611801	2611951	THS_01765	16.8202	10.3136	17.4696	22.1449	22.1479
chr1	2613361	2613551	THS_01766	25.0505	25.0578	33.814	52.3192	38.8616
chr1	2613621	2613771	THS_01767	16.2457	13.6912	8.64805	19.6484	19.9458
chr1	2614441	2614731	THS_01768	163.333	163.33	156.817	95.4058	128.354
chr1	2614841	2615011	THS_01769	30.5218	41.7719	58.5156	43.492	35.6108
chr1	2618321	2618611	THS_01770	30.7859	30.1112	30.933	33.6477	38.6304
chr1	2618641	2618971	THS_01771	43.0999	40.7256	41.1594	67.1822	67.2075
chr1	2621258	2621410	THS_01772	33.1377	33.1401	42.6123	56.996	56.2557
chr1	2621521	2621771	THS_01773	55.0433	55.0432	55.0121	46.888	57.1091
chr1	2622081	2622451	THS_01774	82.5047	63.6966	73.9255	100.378	100.542
chr1	2622681	2622951	THS_01775	48.3071	65.1227	60.4218	56.2014	54.8916
chr1	2625101	2625251	THS_01776	12.0684	15.8142	15.8152	18.4707	19.1174
chr1	2625341	2625551	THS_01777	53.3936	51.3036	52.2647	63.5593	67.9078
chr1	2625701	2625851	THS_01778	33.2388	25.2423	22.2837	43.869	43.8729
chr1	2625901	2626071	THS_01779	22.0204	22.017	14.7135	31.8483	31.8526
chr1	2626208	2626374	THS_01780	39.0856	28.9444	29.1692	45.5714	45.5792
chr1	2626421	2626871	THS_01781	65.3009	57.4773	58.4463	75.7709	75.7739
chr1	2627781	2628051	THS_01782	65.9803	65.9034	49.614	63.9251	63.9464
chr1	2628601	2628811	THS_01783	27.8899	27.8931	30.2615	35.248	29.8433
chr1	2629201	2629471	THS_01784	64.4041	41.6794	41.2008	61.8904	62.4367
chr1	2629621	2630071	THS_01785	88.1033	88.1242	92.1346	101.45	95.3484
chr1	2630149	2630680	THS_01786	201.631	230.19	232.822	168.598	168.551
chr1	2630761	2631011	THS_01787	63.0784	80.345	80.3738	80.3395	60.7424
chr1	2635690	2636060	THS_01788	227.616	264.124	242.455	183.676	183.659
chr1	2637581	2637791	THS_01789	68.6447	67.0194	63.748	61.137	68.7395
chr1	2638121	2638271	THS_01790	27.3248	30.2335	29.6663	23.4668	23.1522
chr1	2639884	2640145	THS_01791	74.9475	74.9421	64.3622	105.655	105.676
chr1	2641781	2642256	THS_01792	150.019	164.963	193.664	125.763	125.745
chr1	2645981	2646251	THS_01793	43.574	55.7931	53.7831	42.8452	42.8403
chr1	2649401	2649711	THS_01794	77.9475	73.161	70.735	69.543	68.9622
chr1	2657981	2658171	THS_01795	43.4994	43.468	38.1693	47.3218	47.3329
chr1	2658381	2658611	THS_01796	50.3444	50.3559	62.0718	65.7972	58.0314
chr1	2662161	2662351	THS_01797	11.9398	11.953	15.6896	18.553	18.5609
chr1	2662641	2662811	THS_01798	23.9195	18.0721	16.2811	26.6195	26.6218
chr1	2665221	2665371	THS_01799	22.987	21.5026	17.1084	35.0768	35.0866
chr1	2666041	2666191	THS_01800	16.9692	16.9701	17.111	30.8696	26.1578
chr1	2667161	2667391	THS_01801	33.3409	29.8579	30.9764	41.6338	44.8062
chr1	2671441	2671651	THS_01802	27.9441	21.9936	24.5029	34.9489	36.7556
chr1	2671829	2672091	THS_01803	82.3789	123.19	132.02	85.7788	85.723
chr1	2672241	2672563	THS_01804	177.536	206.418	211.265	157.906	157.811
chr1	2673347	2673525	THS_01805	34.5304	34.5304	34.5436	64.4541	45.8807
chr1	2673749	2673991	THS_01806	91.3032	82.1719	80.3981	102.121	106.762
chr1	2680361	2680964	THS_01807	142.955	135.648	123.33	151.834	154.68
chr1	2681001	2681231	THS_01808	67.9782	85.7344	76.7611	70.6604	70.6143
chr1	2681261	2681411	THS_01809	13.0977	13.0991	17.0152	22.2996	21.0256
chr1	2681881	2682071	THS_01810	64.433	74.3859	68.9635	56.1483	56.145
chr1	2682381	2682531	THS_01811	36.9872	26.0179	41.8074	50.8692	52.4247
chr1	2684061	2684271	THS_01812	42.1586	42.2656	51.7228	45.9043	45.9012
chr1	2688527	2689047	THS_01813	311.663	342.766	375.183	241.407	241.361
chr1	2690121	2690471	THS_01814	67.2398	67.25	77.2689	82.8313	78.0527
chr1	2690642	2690924	THS_01815	122.895	112.014	100.747	89.8916	80.138
chr1	2690981	2691271	THS_01816	84.9088	94.0892	108.093	79.5892	79.5849
chr1	2691461	2691846	THS_01817	130.8	130.782	126.002	152.738	164.598
chr1	2693461	2693611	THS_01818	11.4174	13.5386	18.6422	18.6518	24.774
chr1	2694361	2694591	THS_01819	51.4778	79.9521	73.9937	48.536	48.4267
chr1	2694621	2694884	THS_01820	74.3982	87.8769	81.6972	69.9271	69.9217
chr1	2695229	2695751	THS_01821	174.146	129.383	156.923	190.292	204.52
chr1	2696121	2696271	THS_01822	12.1707	12.5108	14.1466	19.1538	19.1666
chr1	2696361	2696531	THS_01823	30.147	30.9152	32.8689	36.1429	39.1904
chr1	2700884	2701241	THS_01824	127.563	152.369	133.33	113.334	104.131
chr1	2703097	2703378	THS_01825	106.927	114.533	115.131	90.8328	87.087
chr1	2704212	2704456	THS_01826	66.996	48.3278	35.8349	77.4466	77.455
chr1	2706761	2706911	THS_01827	10.1248	18.8528	15.3843	12.7606	12.1795
chr1	2710101	2710251	THS_01828	39.7227	28.3447	25.3011	56.142	56.1464
chr1	2711081	2711311	THS_01829	95.3422	105.937	99.5452	76.5503	76.5478
chr1	2711661	2711891	THS_01830	30.9978	30.9969	30.9467	28.6128	32.1018
chr1	2712104	2712374	THS_01831	118.949	149.559	138.694	86.7018	86.6969
chr1	2712585	2712871	THS_01832	134.662	171.055	166.508	121.146	120.783
chr1	2714401	2714551	THS_01833	35.8477	35.7418	33.9499	42.269	42.3741
chr1	2716341	2716551	THS_01834	52.5786	70.6722	70.7594	46.7842	46.6429
chr1	2717361	2717511	THS_01835	42.3537	38.4424	46.2667	46.2917	46.2918
chr1	2718161	2718371	THS_01836	64.8947	76.4592	71.9203	61.7675	61.7614
chr1	2721674	2721878	THS_01837	59.2451	59.2413	49.9386	76.9323	77.6064
chr1	2721886	2722151	THS_01838	119.464	137.296	169.314	90.5085	90.4676
chr1	2722341	2722511	THS_01839	28.0883	17.213	21.3659	29.1008	29.1358
chr1	2723021	2723171	THS_01840	19.6588	15.55	20.3369	23.4926	23.5179
chr1	2723661	2723811	THS_01841	30.077	23.9712	19.4501	30.4094	30.4272
chr1	2734721	2734886	THS_01842	39.7689	27.7306	29.5895	55.0901	55.1394
chr1	2735081	2735231	THS_01843	35.5661	30.6783	20.497	44.7691	52.0315
chr1	2735780	2736151	THS_01844	136.642	136.661	136.528	103.866	100.218
chr1	2736521	2736767	THS_01845	89.4208	89.4208	89.4036	67.8166	87.9007
chr1	2737509	2737666	THS_01846	31.7961	31.7302	23.6713	47.366	48.0395
chr1	2743381	2743551	THS_01847	39.1502	27.2352	23.3675	49.8228	49.847
chr1	2743601	2743751	THS_01848	23.8681	23.0642	17.2182	35.5755	36.0049
chr1	2743981	2744131	THS_01849	25.7885	19.4831	22.374	31.1957	31.2003
chr1	2745308	2745564	THS_01850	48.8667	48.8603	39.3772	74.1788	74.214
chr1	2746801	2747131	THS_01851	62.5269	62.6508	63.3156	66.9441	85.6008
chr1	2747281	2747431	THS_01852	25.7136	12.8612	15.611	29.6936	29.6979
chr1	2747881	2748171	THS_01853	72.3552	72.3615	78.4086	100.9	81.3432
chr1	2751197	2751531	THS_01854	197.183	289.292	279.421	190.905	190.877
chr1	2752021	2752211	THS_01855	24.5015	51.6169	47.329	40.2453	40.2187
chr1	2753461	2754071	THS_01856	131.205	157.18	146.343	139.74	137.854
chr1	2754221	2754411	THS_01857	47.9596	37.8637	37.8634	37.8638	49.9254
chr1	2754641	2755923	THS_01858	697.397	805.714	741.511	549.319	548.569
chr1	2756621	2756851	THS_01859	46.6591	40.8491	45.9249	46.0813	46.0847
chr1	2757261	2757411	THS_01860	42.0653	42.084	42.7476	56.8367	53.8033
chr1	2759717	2759931	THS_01861	79.3765	80.5043	81.5834	82.6011	83.5469
chr1	2761601	2761831	THS_01862	35.4503	18.4755	22.1712	50.0371	50.1262
chr1	2762121	2762271	THS_01863	25.5655	20.567	27.4866	33.596	33.6076
chr1	2762381	2762631	THS_01864	67.1862	55.1234	55.1128	55.1184	60.8975
chr1	2763201	2763351	THS_01865	18.7866	13.2618	12.6917	28.3854	28.6304
chr1	2763841	2763991	THS_01866	21.2855	11.3295	9.50184	22.9727	22.976
chr1	2769201	2769411	THS_01867	17.7142	17.7289	20.6774	39.2371	29.7117
chr1	2769501	2770059	THS_01868	97.7757	107.619	120.591	120.689	126.426
chr1	2770601	2770751	THS_01869	34.711	33.8551	26.5635	38.4521	41.9373
chr1	2771259	2771766	THS_01870	185.289	248.307	242.752	183.59	183.285
chr1	2773781	2774051	THS_01871	58.1874	109.675	99.9382	72.1817	72.1191
chr1	2800881	2801031	THS_01872	8.59843	11.7237	7.24954	6.94557	6.93729
chr1	2804981	2805309	THS_01873	134.943	134.943	134.874	115.675	148.598
chr1	2808501	2808911	THS_01874	87.4887	101.626	104.4	87.4075	87.4021
chr1	2811121	2811311	THS_01875	33.8843	59.1258	55.7632	49.1014	49.0783
chr1	2812198	2812401	THS_01876	38.276	38.2789	47.5831	58.1208	56.138
chr1	2812961	2813111	THS_01877	17.0123	17.0142	18.196	19.5679	16.2253
chr1	2817501	2817651	THS_01878	13.379	13.3798	19.0955	19.1732	19.517
chr1	2817921	2818231	THS_01879	55.069	55.0704	70.2398	43.6578	43.6558
chr1	2818381	2818733	THS_01880	101.617	101.284	97.0398	72.1254	93.9964
chr1	2818741	2818891	THS_01881	27.614	24.0331	26.0162	26.0221	26.0221
chr1	2819061	2819211	THS_01882	29.6214	29.6996	30.7769	26.9651	26.9491
chr1	2819781	2819931	THS_01883	25.8245	25.8035	24.0887	33.2143	33.349
chr1	2820183	2820591	THS_01884	142.661	142.695	165.985	149.889	138.388
chr1	2820681	2820831	THS_01885	29.0956	20.523	23.1269	35.4656	35.4743
chr1	2821361	2821675	THS_01886	143.058	116.771	116.741	116.765	136.746
chr1	2825341	2825611	THS_01887	48.1286	59.1873	52.3801	52.3784	52.3784
chr1	2826241	2826431	THS_01888	27.4105	20.2263	16.5797	25.7453	36.7464
chr1	2826901	2827111	THS_01889	69.6644	89.0253	81.8433	67.5113	67.4299
chr1	2838825	2839151	THS_01890	95.143	163.549	138.753	80.9185	80.4806
chr1	2840649	2840851	THS_01891	48.5913	40.2727	43.9051	76.2477	76.2784
chr1	2841181	2841331	THS_01892	18.8768	18.9043	23.6062	23.737	23.7261
chr1	2842221	2842651	THS_01893	114.169	104.611	88.8528	111.102	126.918
chr1	2846551	2846871	THS_01894	70.515	106.674	90.5382	88.4488	88.3325
chr1	2847725	2848359	THS_01895	312.764	367.66	329.071	270.884	270.87
chr1	2848781	2848991	THS_01896	29.5958	24.0334	27.9725	35.1513	35.583
chr1	2851121	2851271	THS_01897	29.9115	22.9925	21.5855	27.4471	27.45
chr1	2852001	2852151	THS_01898	14.0932	17.5448	19.6714	20.7792	21.3109
chr1	2852261	2852511	THS_01899	37.3644	37.3474	35.3599	42.2257	49.1395
chr1	2852837	2853131	THS_01900	96.7474	113.643	99.363	97.9066	97.8254
chr1	2854641	2854791	THS_01901	23.8322	23.2787	18.0559	25.7509	25.7689
chr1	2855001	2855171	THS_01902	45.5608	32.6627	36.8875	43.5891	46.8493
chr1	2855830	2856180	THS_01903	105.8	123.706	139.19	102.978	94.3704
chr1	2856181	2856411	THS_01904	24.947	36.6896	41.5102	32.5277	28.9721
chr1	2861269	2861511	THS_01905	96.0066	76.2973	70.3394	73.5085	73.5635
chr1	2861554	2862054	THS_01906	270.087	270.118	266.517	200.8	200.765
chr1	2862779	2863059	THS_01907	175.272	175.28	175.11	121.508	121.458
chr1	2864101	2864331	THS_01908	73.0648	78.0204	79.0187	64.7778	64.2226
chr1	2864741	2864971	THS_01909	52.2678	52.2641	43.9118	54.5768	66.2881
chr1	2865621	2866131	THS_01910	86.3275	98.2733	98.2986	98.2694	85.4306
chr1	2866481	2866691	THS_01911	80.8712	82.0112	80.0795	65.8958	65.8301
chr1	2866781	2867351	THS_01912	151.018	193.576	182.995	121.719	121.54
chr1	2868321	2868471	THS_01913	15.4721	19.2534	24.283	27.7852	25.8744
chr1	2870101	2870391	THS_01914	86.7006	86.4584	85.1433	79.2756	66.1002
chr1	2870601	2871171	THS_01915	174.172	195.018	196.665	150.527	150.507
chr1	2871361	2871691	THS_01916	50.7869	51.4684	52.154	52.8424	53.5324
chr1	2871881	2872071	THS_01917	67.9608	82.5726	86.803	50.8245	50.8033
chr1	2872411	2872884	THS_01918	230.647	230.647	228.775	185.962	191.269
chr1	2873059	2873531	THS_01919	152.175	214.251	186.841	143.718	123.324
chr1	2874221	2874431	THS_01920	69.5475	88.4143	79.5809	54.9444	54.9307
chr1	2876381	2876651	THS_01921	47.079	40.5342	31.9386	53.5356	53.5421
chr1	2876901	2877111	THS_01922	27.3384	27.3381	26.9026	37.9021	37.9082
chr1	2877261	2877651	THS_01923	77.2335	80.8825	78.6025	72.6023	69.7813
chr1	2877801	2877951	THS_01924	36.3599	31.103	29.9037	43.8029	43.8051
chr1	2878141	2878391	THS_01925	33.2448	52.5551	38.8892	38.8816	38.8816
chr1	2878741	2879551	THS_01926	207.624	247.165	247.18	247.162	202.099
chr1	2879681	2879831	THS_01927	23.6675	23.6745	26.9853	36.1914	32.6539
chr1	2881681	2881831	THS_01928	41.9788	33.6577	28.4293	50.3769	53.0815
chr1	2882381	2882571	THS_01929	32.2845	40.5163	38.9525	37.5296	37.5245
chr1	2884241	2884471	THS_01930	35.3378	52.412	52.4141	52.4127	38.9659
chr1	2885332	2885668	THS_01931	93.7853	77.8943	61.8123	123.603	123.619
chr1	2886301	2886631	THS_01932	71.6678	56.6671	63.4953	75.4014	82.7769
chr1	2887301	2887571	THS_01933	33.7893	33.7982	39.4718	70.1052	47.5845
chr1	2888221	2888491	THS_01934	67.1247	64.2632	54.957	61.8619	62.1746
chr1	2889061	2889211	THS_01935	28.8889	28.7429	32.7668	48.4666	48.4851
chr1	2889401	2889884	THS_01936	116.7	96.9992	75.8158	148.762	148.798
chr1	2889901	2890051	THS_01937	30.1699	24.7454	17.4084	35.3839	35.3889
chr1	2890681	2890831	THS_01938	9.83622	13.0863	13.2246	16.9572	16.9702
chr1	2898319	2898573	THS_01939	103.769	57.9976	63.8563	114.946	114.976
chr1	2898721	2898871	THS_01940	36.023	36.0206	27.2421	43.4026	43.4053
chr1	2899301	2899771	THS_01941	59.4741	59.6487	61.4673	70.2588	64.0119
chr1	2900204	2900416	THS_01942	48.4942	48.5139	51.3937	86.4899	64.2495
chr1	2904901	2905051	THS_01943	10.3636	10.4157	11.441	18.0154	14.4694
chr1	2905781	2905931	THS_01944	22.6979	17.9264	13.8948	26.0087	26.0147
chr1	2910601	2910891	THS_01945	72.7888	72.7868	72.574	58.0708	76.2879
chr1	2916001	2916231	THS_01946	71.0435	52.9021	65.5346	65.5452	65.5452
chr1	2916781	2916991	THS_01947	37.6417	30.0574	27.8152	34.9763	35.072
chr1	2925821	2926011	THS_01948	37.7532	37.7555	43.7172	50.8545	34.2899
chr1	2926631	2926966	THS_01949	136.816	136.774	136.008	126.326	143.765
chr1	2927201	2927451	THS_01950	51.8057	51.8145	66.9295	56.1843	56.1518
chr1	2927481	2927671	THS_01951	30.1845	38.5359	41.0168	30.8232	30.5771
chr1	2928195	2928751	THS_01952	159.586	159.539	157.457	218.144	218.247
chr1	2928861	2929191	THS_01953	65.4593	55.5175	44.2542	72.3565	73.3716
chr1	2929361	2929511	THS_01954	22.9169	22.9308	23.4388	34.5749	31.2236
chr1	2929641	2929791	THS_01955	19.3715	19.3664	12.6677	27.2828	27.2911
chr1	2929901	2930051	THS_01956	24.0048	24.0066	31.3784	40.1392	35.454
chr1	2930481	2930631	THS_01957	19.6857	18.5899	21.8064	30.324	32.9774
chr1	2931901	2932151	THS_01958	59.842	75.8823	71.1761	64.0486	60.6559
chr1	2932181	2932611	THS_01959	68.1265	73.3761	80.9845	84.0447	70.9971
chr1	2932701	2932851	THS_01960	35.1473	31.5774	36.5091	44.1153	44.1269
chr1	2939182	2939443	THS_01961	83.2847	83.2857	83.3914	93.4031	79.0428
chr1	2939561	2939711	THS_01962	19.5485	19.5485	19.5516	28.0431	18.6806
chr1	2940961	2941111	THS_01963	37.9547	33.9246	29.1494	62.0569	62.0608
chr1	2941441	2941591	THS_01964	31.7221	29.5159	26.6673	51.7905	51.7955
chr1	2942266	2942608	THS_01965	182.844	240.408	184.258	139.139	139.127
chr1	2943181	2943331	THS_01966	28.3456	18.7891	15.6951	38.3946	38.4261
chr1	2945944	2946384	THS_01967	241.368	269.82	278.572	181.194	181.056
chr1	2949186	2949631	THS_01968	134.538	103.867	102.662	114.055	137.34
chr1	2950921	2951131	THS_01969	39.0199	39.0176	34.1318	36.4173	37.8822
chr1	2951181	2951331	THS_01970	22.6566	22.6529	13.8161	26.0264	26.0363
chr1	2951521	2951671	THS_01971	17.5508	14.7653	12.8139	18.502	18.5022
chr1	2952654	2953011	THS_01972	94.7383	95.8074	96.8864	97.9728	99.064
chr1	2954043	2954251	THS_01973	65.7288	65.7194	52.7484	85.4886	85.4926
chr1	2955661	2955871	THS_01974	30.1837	43.7655	42.1473	32.9377	26.6257
chr1	2956061	2956291	THS_01975	30.3256	30.3378	36.1917	32.1287	32.1232
chr1	2956321	2956572	THS_01976	94.7558	81.0437	59.6781	79.1993	79.9883
chr1	2962581	2962751	THS_01977	15.8691	17.152	18.4001	19.5706	20.6309
chr1	2963121	2963631	THS_01978	149.886	140.413	119.586	125.942	132.452
chr1	2963781	2964010	THS_01979	78.883	101.994	89.6099	80.9323	78.3279
chr1	2964101	2964251	THS_01980	28.5998	28.5998	28.6246	42.8295	30.6686
chr1	2964624	2965003	THS_01981	145.266	169.131	170.137	155.221	155.175
chr1	2967741	2967911	THS_01982	40.7538	40.7577	42.5505	55.6062	44.4113
chr1	2971461	2971611	THS_01983	27.184	27.172	26.9023	23.6314	35.9723
chr1	2971781	2971931	THS_01984	36.9056	36.8957	33.9755	53.1288	55.3651
chr1	2972220	2972917	THS_01985	329.731	419.496	416.815	302.711	302.034
chr1	2973341	2973631	THS_01986	58.2855	47.2047	50.5437	64.6406	79.1117
chr1	2976693	2977123	THS_01987	342.469	451.96	417.851	275.639	275.493
chr1	2982528	2982871	THS_01988	89.3083	125.99	121.606	91.9905	91.9819
chr1	2982881	2983051	THS_01989	29.7525	29.7548	39.1068	35.5671	29.013
chr1	2983061	2983311	THS_01990	39.8865	39.8905	43.2469	42.9923	39.5864
chr1	2983521	2983791	THS_01991	35.093	35.5357	38.6725	51.2434	41.6807
chr1	2983821	2984171	THS_01992	50.6724	57.1786	64.124	60.0683	60.0371
chr1	2984841	2984991	THS_01993	37.2429	49.6744	42.5367	42.5178	42.5178
chr1	2987609	2987987	THS_01994	208.978	208.977	208.531	156.028	196.043
chr1	2988081	2988371	THS_01995	92.1175	92.092	90.9892	68.6382	83.8006
chr1	2988441	2988591	THS_01996	25.7006	21.2444	21.467	24.9125	29.2137
chr1	2988681	2988951	THS_01997	45.1366	29.0682	31.2643	48.6364	48.6671
[truncated: 63,354 more rows]

## Sheet: Supplementary Table3
Supplementary Table 3. Dynamic THSs peak coordinates (The algorithms use the Benjamini-Hochberg procedure to adjust p-values for multiple comparisons)
Chr	Start	End	THS	p-value	q-value	Proto_value	MMC_value	M_value	GMC_value	GC_value	Nearest Promoter AGI	Gene Name
chr1	864161	864411	THS_00647	7.53269e-05	0.0377193	86.5264	151.14	148.378	78.7499	73.4888	AT1G03457	AT1G03457
chr1	1682041	1682291	THS_01206	0.000305773	0.0624455	44.0968	56.3793	66.7647	51.1074	23.9347	AT1G05630	5PTASE13
chr1	1966481	1966949	THS_01359	0.000352582	0.0643294	117.728	100.997	105.929	184.52	192.951	AT1G04463	AT1G04463
chr1	2104821	2105071	THS_01422	7.0692e-05	0.037633	58.8824	110.912	92.3368	51.1513	46.4407	AT1G06850	bZIP52
chr1	2259481	2259631	THS_01540	0.000363542	0.0654487	25.0582	19.5938	18.9681	44.4744	44.4892	AT1G07350	SR45a
chr1	2404641	2405091	THS_01653	5.36787e-05	0.0370825	135.338	104.899	100.884	205.913	205.943	AT1G07750	AT1G07750
chr1	2531321	2531658	THS_01732	0.000190906	0.0497622	105.042	61.1719	62.4865	114.659	114.685	AT1G08100	NRT2.2
chr1	2761601	2761831	THS_01862	0.000417304	0.0690391	35.4503	18.4755	22.1712	50.0371	50.1262	AT1G08670	AT1G08670
chr1	4125921	4126340	THS_02747	0.000373907	0.0656856	122.42	117.906	92.4556	167.688	167.725	AT1G12160	AT1G12160
chr1	4282701	4282931	THS_02862	0.000249942	0.0559381	59.2228	108.987	112.528	59.1203	58.9851	AT1G12580	PEPKR1
chr1	4541700	4542350	THS_03035	0.000465478	0.0701061	456.911	736.409	678.277	404.135	404.049	AT1G13260	RAV1
chr1	5820001	5820271	THS_03888	0.000270411	0.0579398	46.7413	22	24.5907	52.0429	52.0539	AT1G17020	SRG1
chr1	6626554	6626840	THS_04385	0.000442853	0.0699055	159.866	235.914	211.144	105.204	105.182	AT1G19200	AT1G19200
chr1	6641442	6641651	THS_04399	0.000316344	0.0625814	84.7741	133.586	116.213	65.6497	65.6445	AT1G05487	AT1G05487
chr1	6641801	6642055	THS_04400	6.70952e-06	0.0118506	94.793	133.25	140.598	67.3026	66.7189	AT1G05487	AT1G05487
chr1	7089900	7090249	THS_04722	0.000278729	0.0589489	268.263	383.615	333.933	179.198	179.172	AT1G20450	ERD10
chr1	7141845	7142311	THS_04759	3.68157e-05	0.0329581	246.033	246.027	239.318	115.782	150.575	AT1G20620	CAT3
chr1	7368981	7369331	THS_04910	0.000466729	0.0701061	239.899	239.879	207.887	115.43	167.108	AT1G05623	AT1G05623
chr1	7382289	7382651	THS_04922	0.000241008	0.0543764	102.473	142.155	170.457	101.958	83.4898	AT1G21080	AT1G21080
chr1	7496961	7497151	THS_05012	4.60737e-05	0.0359509	70.378	84.3042	99.8817	51.7999	42.7553	AT1G21410	SKP2A
chr1	7721773	7721960	THS_05166	0.000180829	0.049105	52.0554	35.0343	32.3582	94.3156	94.3577	AT1G21950	AT1G21950
chr1	8026319	8026672	THS_05423	3.44153e-18	2.81134e-14	123.737	123.737	123.737	123.738	374.318	AT1G22680	AT1G22680
chr1	8026800	8027326	THS_05424	5.32503e-36	5.79993e-32	87.4072	87.8012	91.4098	124.909	410.42	AT1G22690	AT1G22690
chr1	8420030	8420360	THS_05697	0.000344761	0.0641876	146.746	201.48	186.634	103.94	103.921	AT1G23820	SPDS1
chr1	8486101	8486600	THS_05738	0.000256243	0.0565734	189.415	256.034	272.641	138.681	138.613	AT1G23980	AT1G23980
chr1	8627309	8627499	THS_05829	0.000371883	0.0656856	52.7548	24.7151	31.5983	67.7843	67.8134	AT1G24310	AT1G24310
chr1	8870123	8870324	THS_05947	0.000440804	0.0698845	58.7833	32.3117	32.7284	70.7145	70.7366	AT1G25300	AT1G25300
chr1	9083950	9084111	THS_06095	0.000108277	0.0416466	47.4507	35.2733	30.1981	73.6109	73.6204	AT1G26250	AT1G26250
chr1	9312390	9312619	THS_06226	0.000328057	0.0625814	90.3684	49.6272	48.212	87.5046	87.5147	AT1G26870	FEZ
chr1	9486481	9486931	THS_06375	2.02149e-06	0.00629077	195.93	267.409	283.077	131.141	131.097	AT1G27320	HK3
chr1	9689657	9689980	THS_06481	0.000291887	0.0607488	97.0707	59.0772	57.3681	138.036	138.057	AT1G27820	AT1G27820
chr1	9708150	9708348	THS_06487	0.000170943	0.0489969	31.1156	73.8503	80.3935	47.824	47.8188	AT1G27880	AT1G27880
chr1	9885381	9885899	THS_06611	8.00409e-05	0.037904	290.035	433.848	415.186	220.262	220.228	AT1G28280	AT1G28280
chr1	10046345	10047087	THS_06719	0.000186143	0.0492494	522.567	659.774	649.133	377.076	376.932	AT1G28580	AT1G28580
chr1	10217161	10217311	THS_06837	4.36555e-05	0.0355884	31.6219	20.3108	16.9377	46.1912	48.984	AT1G29230	CIPK18
chr1	10247841	10248150	THS_06876	0.000324481	0.0625814	118.425	158.374	160.579	80.4225	80.3996	AT1G29300	UNE1
chr1	10348488	10348659	THS_06931	0.000133541	0.0454534	50.5342	26.4611	29.811	66.0691	66.0822	AT1G29630	AT1G29630
chr1	10365025	10366231	THS_06940	0.00044023	0.0698845	746.336	819.145	737.525	495.814	493.254	AT1G29660	AT1G29660
chr1	10545841	10545991	THS_07043	0.00028535	0.0599611	23.8384	20.3238	18.0781	39.5412	42.5762	AT1G30060	AT1G30060
chr1	10581180	10581715	THS_07071	6.18585e-05	0.037633	285.485	445.382	402.584	224.315	224.216	AT1G30110	NUDX25
chr1	11352673	11353071	THS_07553	0.000152354	0.0476314	277.133	250.791	204.86	158.744	147.009	AT1G31710	AT1G31710
chr1	11520541	11520708	THS_07639	0.000352001	0.0643294	36.2994	22.3383	31.3138	72.9007	72.934	AT1G32030	AT1G32030
chr1	11649896	11650602	THS_07743	7.18343e-05	0.037633	238.096	337.323	379.992	207.892	207.714	AT1G32300	GulLO1
chr1	12036295	12036460	THS_07987	0.000492945	0.0711135	41.0192	20.8186	25.2946	57.3384	57.3503	AT1G06657	AT1G06657
chr1	12077549	12077741	THS_08020	0.000172879	0.049105	70.9571	42.1298	31.0676	85.6058	85.6071	AT1G33290	AT1G33290
chr1	12394516	12394666	THS_08166	0.000180981	0.049105	31.6718	16.2472	22.4645	45.0576	52.0026	AT1G34050	AT1G34050
chr1	12996670	12996832	THS_08389	7.80069e-05	0.0377617	39.6488	22.6193	24.192	57.0382	57.0681	AT1G06883	AT1G06883
chr1	13125212	13125705	THS_08441	0.000384711	0.0663358	494.357	632.262	727.904	294.722	294.67	AT1G35580	CINV1
chr1	13308561	13308760	THS_08494	0.000337121	0.0634905	23.3798	23.3852	25.9209	67.0073	53.2035	AT1G35820	AT1G35820
chr1	13406736	13406886	THS_08519	4.97453e-05	0.0364576	40.5734	21.0498	22.7335	52.8233	59.7956	AT1G36000	LBD5
chr1	13513303	13513544	THS_08545	0.000163621	0.0489969	66.7953	37.2828	50.4355	118.709	118.768	AT1G06963	AT1G06963
chr1	16431941	16432111	THS_08685	4.41104e-05	0.0355884	94.2857	50.0919	63.7014	149.17	150.619	ENSRNA049495716-T1
chr1	16735082	16735232	THS_08796	0.000328464	0.0625814	43.5863	24.3173	23.3892	57.0919	57.1369	AT1G44050	AT1G44050
chr1	16933810	16934278	THS_08897	0.00042353	0.0690391	151.82	89.2298	90.5981	194.808	194.898	AT1G44830	AT1G44830
chr1	17285661	17285931	THS_09038	0.00035123	0.0643294	121.683	197.063	185.259	94.0382	94.0319	AT1G47128	RD21A
chr1	17286161	17286371	THS_09039	6.84815e-05	0.037633	35.8585	65.8352	79.6954	36.9453	31.9245	AT1G47128	RD21A
chr1	17458561	17458758	THS_09110	0.000354372	0.0643294	64.684	31.4523	33.4354	67.4768	73.5618	AT1G47550	SEC3A
chr1	17910897	17911351	THS_09318	0.000107722	0.0416466	202.431	352.483	333.864	157.807	157.712	AT1G48460	AT1G48460
chr1	18282841	18283085	THS_09508	0.000129794	0.045118	77.4711	100.855	130.214	56.2287	55.9947	AT1G49400	emb1129
chr1	18621761	18622064	THS_09712	5.46661e-05	0.0370825	170.891	230.403	271.475	114.161	114.088	AT1G50260	NTMC2T5.1
chr1	18692101	18692678	THS_09741	0.000160786	0.0487894	282.933	469.941	459.258	222.367	222.357	AT1G50460	HKL1
chr1	18884536	18884748	THS_09839	0.000384527	0.0663358	88.3249	68.5998	53.4336	112.487	112.596	AT1G07707	AT1G07707
chr1	18933361	18933866	THS_09857	0.00037672	0.0657071	515.193	710.088	680.391	365.45	365.421	AT1G51100	CRR41
chr1	19162194	19162779	THS_09986	0.000259572	0.0571154	456.91	626.668	599.13	311.885	311.822	AT1G51680	4CL1
chr1	19813601	19813791	THS_10371	9.29224e-07	0.00347527	81.3864	121.699	126.859	52.5181	52.4998	AT1G53165	ATMAP4K ALPHA1
chr1	19901381	19901931	THS_10437	0.000481568	0.0705627	143.672	222.621	230.234	127.153	127.108	AT1G53340	AT1G53340
chr1	20210341	20210551	THS_10669	1.3382e-05	0.0189369	67.0205	115.502	138.535	57.4306	57.3653	AT1G54130	RSH3
chr1	20261574	20261791	THS_10706	9.96749e-06	0.0153797	82.3005	67.6146	48.832	113.221	113.25	AT1G07957	AT1G07957
chr1	20401780	20401950	THS_10770	0.00016126	0.0487894	45.7419	39.5921	22.731	55.8648	60.5482	AT1G54620	AT1G54620
chr1	20424169	20424451	THS_10787	0.000318617	0.0625814	145.909	145.955	172.964	84.9894	81.2573	AT1G54730	AT1G54730
chr1	20477418	20477666	THS_10824	0.000164699	0.0489969	66.0811	60.0584	51.3647	120.47	120.482	AT1G54930	AT1G54930
chr1	20764551	20764814	THS_10985	7.06954e-05	0.037633	74.4612	46.6788	57.3133	98.7436	98.9377	AT1G55580	LAS
chr1	20807855	20808136	THS_11015	0.000111157	0.0416466	159.247	224.416	209.374	104.786	104.731	AT1G55680	AT1G55680
chr1	21074818	21075291	THS_11172	6.79429e-05	0.037633	267.386	465.31	458.575	202.9	202.797	AT1G56280	DI19
chr1	21171321	21171471	THS_11218	0.000221683	0.0527097	50.161	33.0995	27.5868	69.7237	69.7334	AT1G56510	WRR4
chr1	21206195	21206525	THS_11244	2.31985e-06	0.00659151	317.077	360.072	332.216	155.802	155.797	AT1G56600	GolS2
chr1	21443384	21443739	THS_11363	0.00049713	0.0714088	398.296	398.295	397.977	173.959	300.37	AT1G57990	PUP18
chr1	21462079	21462371	THS_11369	0.000461175	0.0701061	135.378	217.76	259.147	111.975	111.957	AT1G58025	AT1G58025
chr1	21514299	21514564	THS_11389	4.65831e-05	0.0359509	132.405	197.676	248.265	101.879	101.822	AT1G58100	TCP8
chr1	21514641	21514879	THS_11390	0.00014543	0.0467604	100.714	200.63	212.791	91.6385	91.6169	AT1G58100	TCP8
chr1	21518776	21519571	THS_11395	0.000490895	0.0711135	437.023	513.496	596.567	294.08	293.513	AT1G58110	AT1G58110
chr1	21705133	21705414	THS_11501	0.000437649	0.0698845	172.218	213.151	168.395	109.268	106.387	AT1G58410	AT1G58410
chr1	22114193	22114376	THS_11700	0.000113704	0.0416466	53.1291	26.277	27.4428	68.4937	68.504	AT1G60030	NAT7
chr1	22174101	22174351	THS_11728	0.000353496	0.0643294	53.4508	40.2291	37.4075	76.5596	76.6352	AT1G60130	AT1G60130
chr1	22863689	22863839	THS_12144	0.000275232	0.0587563	64.5272	41.6029	33.6609	76.312	86.1492	AT1G61860	AT1G61860
chr1	22932077	22932531	THS_12203	7.71582e-05	0.0377193	186.374	353.326	310.226	175.713	166.643	AT1G62040	ATG8C
chr1	23144221	23144451	THS_12342	0.000436927	0.0698845	83.6125	95.7171	138.1	62.4769	62.2064	AT1G62520	AT1G62520
chr1	23273600	23273837	THS_12444	2.95008e-05	0.0287748	74.6397	38.691	38.4897	84.5688	84.5738	AT1G62850	AT1G62850
chr1	23801721	23801931	THS_12810	0.000113133	0.0416466	65.7993	107.355	98.5307	48.248	48.2306	AT1G64110	DAA1
chr1	24930281	24930551	THS_13571	0.000422241	0.0690391	62.0458	136.802	114.951	74.697	74.6669	AT1G66820	AT1G66820
chr1	25047318	25047647	THS_13652	0.000485588	0.0707363	243.439	320.443	339.755	159.108	158.963	AT1G67080	ABA4
chr1	25466021	25466331	THS_13899	0.000232031	0.0536117	132.018	166.616	199.227	101.044	99.6033	AT1G67900	AT1G67900
chr1	26058121	26058401	THS_14365	0.000114072	0.0416466	97.6169	128.592	112.666	65.5005	65.4977	AT1G69310	WRKY57
chr1	26149558	26149737	THS_14440	9.57214e-07	0.00347527	72.9329	37.6865	25.789	63.9022	72.4618	AT1G09067	AT1G09067
chr1	26149752	26150282	THS_14441	5.26643e-06	0.0111068	232.384	113.38	106.263	219.123	232.934	AT1G09067	AT1G09067
chr1	26715400	26715581	THS_14956	0.000166754	0.0489969	39.1078	29.6137	29.2313	68.4141	68.43	AT1G70850	MLP34
chr1	26859641	26859951	THS_15087	2.27064e-05	0.0239337	38.6653	18.8865	23.5205	54.9587	54.9664	AT1G71250	AT1G71250
chr1	27028249	27028399	THS_15182	0.000287596	0.0602394	46.2859	38.1481	36.7806	81.0033	81.0362	AT1G71865	AT1G71865
chr1	27653354	27653515	THS_15662	0.000440306	0.0698845	37.8104	30.0729	27.593	71.1702	71.3305	AT1G73580	AT1G73580
chr1	28147721	28147951	THS_16030	0.00036894	0.0656856	63.9509	118.178	107.408	65.8028	65.7132	AT1G74940	AT1G74940
chr1	28303921	28304284	THS_16143	0.000395633	0.0675066	70.0871	101.548	148.668	74.7195	73.6894	AT1G75420	AT1G75420
chr1	28694901	28695051	THS_16501	0.000135241	0.0455669	27.8896	12.3024	16.4337	37.4659	37.472	AT1G76490	HMG1
chr1	29082153	29082355	THS_16794	0.000213916	0.0523714	52.1673	26.4826	23.9645	66.5799	66.5894	AT1G09723	AT1G09723
chr1	29302241	29302667	THS_16980	0.000476549	0.0701418	163.99	116.964	97.7377	217.726	217.745	AT1G77932	AT1G77932
chr1	29552421	29552591	THS_17230	0.000455723	0.0699385	38.4855	31.0616	37.101	64.0681	64.1753	AT1G09823	AT1G09823
chr1	30080041	30080191	THS_17549	0.000195695	0.0497622	35.0902	35.0902	35.095	87.4129	64.7525	AT1G79960	OFP14
chr1	30247981	30248191	THS_17674	4.20015e-05	0.0351903	38.8616	32.7423	35.065	73.2197	73.3009	AT1G80460	NHO1
chr2	23180	23350	THS_17815	9.14331e-05	0.0403733	63.4352	33.1459	42.8351	109.888	109.899	AT2G01023	AT2G01023
chr2	452781	453077	THS_18121	0.000382055	0.0662985	96.8439	79.2817	66.5477	143.161	143.183	AT2G01970	AT2G01970
chr2	504706	504985	THS_18158	0.000139936	0.0461868	179.531	217.742	197.757	141.409	94.9783	AT2G02070	IDD5
chr2	527909	528435	THS_18178	0.000239718	0.0543764	313.846	351.305	363.431	190.011	189.915	AT2G02100	LCR69
chr2	587903	588163	THS_18205	8.08972e-06	0.0137779	183.041	227.713	263.842	109.515	109.487	AT2G02220	PSKR1
chr2	652361	652651	THS_18242	6.74675e-05	0.037633	53.3106	114.002	133.003	51.9591	43.4155	AT2G02470	AL6
chr2	700890	701459	THS_18262	0.000446305	0.0699385	369.479	378.866	412.466	225.585	225.524	AT2G02570	AT2G02570
chr2	1082021	1083631	THS_18480	0.000191694	0.0497622	489.285	804.526	819.83	419.063	418.984	AT2G03565	AT2G03565
chr2	1120456	1120831	THS_18495	0.00027602	0.0587563	135.183	239.751	203.671	105.558	105.471	AT2G03680	SPR1
chr2	1184901	1185191	THS_18545	0.000232163	0.0536117	36.5773	74.3318	81.4225	46.0374	32.2628	AT2G03890	PI4K GAMMA 7
chr2	1185301	1185568	THS_18546	0.00012929	0.045118	173.768	215.469	209.542	108.698	108.689	AT2G03890	PI4K GAMMA 7
chr2	1468027	1468491	THS_18638	2.75585e-06	0.00750408	152.93	250.317	212.025	102.29	98.2906	AT2G04240	XERICO
chr2	1646621	1646871	THS_18716	0.000468797	0.0701061	108.474	143.599	190.851	73.0136	73.0031	AT2G04700	AT2G04700
chr2	1966350	1966920	THS_18810	6.56248e-06	0.0118506	609.987	609.858	587.728	249.182	336.549	AT2G05380	GRP3S
chr2	2052695	2052845	THS_18839	0.000131246	0.0451288	36.7336	17.309	22.4894	55.7101	55.7321	AT2G05580	AT2G05580
chr2	2081681	2082177	THS_18850	8.25948e-05	0.0385547	264.92	418.886	455.243	204.378	204.361	AT2G05620	PGR5
chr2	2220461	2220625	THS_18885	0.000372248	0.0656856	37.1864	23.929	19.7092	58.0185	58.0289	AT2G05810	AT2G05810
chr2	2287181	2287404	THS_18910	0.000462837	0.0701061	47.408	85.8282	68.7581	40.3214	29.5232	AT2G05940	RIPK
chr2	2438169	2438325	THS_18955	1.11033e-06	0.00381902	40.8064	20.5925	18.504	55.7022	56.6595	AT2G06210	ELF8
chr2	6002286	6002449	THS_19073	4.67497e-16	3.3946e-12	11.2419	84.6356	51.2557	21.9976	21.9956	AT2G14210	AGL44
chr2	6053263	6053437	THS_19087	7.98359e-05	0.037904	59.1899	32.1045	21.1779	60.5278	60.5498	AT2G14285	AT2G14285
chr2	6332625	6332795	THS_19150	0.000150973	0.0474339	40.5947	23.8782	20.9951	53.0131	53.0188	AT2G14760	AT2G14760
chr2	6386701	6387087	THS_19170	0.00013951	0.0461868	121.932	74.8949	86.6246	160.452	160.499	AT2G14850	AT2G14850
chr2	6398702	6398997	THS_19177	1.40309e-07	0.000654953	186.596	186.595	182.853	82.7046	107.554	AT2G14890	AGP9
chr2	6452642	6452792	THS_19193	0.000343055	0.0640543	42.2808	26.8769	26.9162	56.7829	63.0362	AT2G14960	GH3.1
chr2	6985364	6985611	THS_19386	0.000107564	0.0416466	86.617	107.343	119.128	54.2788	54.273	AT2G16070	PDV2
chr2	7103811	7104771	THS_19439	0.00011159	0.0416466	524.88	656.976	648.63	352.504	352.481	AT2G16400	BLH7
chr2	7488741	7488891	THS_19640	0.000101153	0.0416466	33.8968	20.1959	19.4162	43.2092	53.6975	AT2G17210	AT2G17210
chr2	7490049	7490297	THS_19642	4.78604e-05	0.0359509	143.766	143.766	143.748	53.403	88.3416	AT2G17220	Kin3
chr2	7934330	7934684	THS_19906	1.83885e-05	0.022672	187.739	270.062	311.828	124.411	124.281	AT2G18230	PPa2
chr2	8016641	8016791	THS_19967	0.000321797	0.0625814	42.7126	74.995	64.2204	34.6475	34.6424	AT2G18490	AT2G18490
chr2	8314764	8314922	THS_20169	3.93142e-05	0.0338108	54.1809	36.9915	33.471	75.5931	75.7383	AT2G19170	SLP3
chr2	8710191	8710960	THS_20403	1.56842e-05	0.0202912	393.766	525.343	563.168	240.252	240.148	AT2G20180	PIL5
chr2	8968900	8969211	THS_20538	0.000327491	0.0625814	118.136	87.9673	66.5935	152.01	159.179	AT2G20830	AT2G20830
chr2	9120762	9121026	THS_20633	0.000346656	0.0641876	192.59	256.477	232.506	114.593	114.545	AT2G21300	AT2G21300
chr2	9192831	9192981	THS_20662	5.49306e-05	0.0370825	36.73	17.4109	22.4897	55.8328	58.6571	AT2G21465	AT2G21465
chr2	9214943	9215320	THS_20677	0.000121258	0.043655	482.217	482.217	481.583	194.34	286.314	AT2G21520	AT2G21520
chr2	9215410	9215751	THS_20678	2.24698e-06	0.00659151	134.176	261.872	245.465	105.034	104.942	AT2G21520	AT2G21520
chr2	9465553	9466539	THS_20823	0.00015487	0.0479665	625.517	827.771	840.96	418.841	418.686	AT2G22290	RABH1d
chr2	9527655	9528217	THS_20870	0.000173578	0.049105	337.832	522.476	515.481	272.188	272.133	AT2G22430	HB6
chr2	9528361	9528631	THS_20871	5.38723e-06	0.0111068	70.1757	127.156	121.635	59.0777	58.9837	AT2G22440	AT2G22440
chr2	9699868	9700106	THS_21012	5.88391e-05	0.037633	233.581	272.299	272.054	112.163	112.16	AT2G22795	AT2G22795
chr2	9977501	9978728	THS_21272	0.000449381	0.0699385	748.103	1061.59	1092.86	572.624	572.537	AT2G23430	ICK1
chr2	9991693	9992031	THS_21283	0.000168138	0.0489969	283.519	395.73	421.754	187.004	186.979	AT2G23450	AT2G23450
chr2	10075121	10075716	THS_21344	7.08773e-05	0.037633	246.636	424.492	404.632	213.531	213.516	AT2G23690	AT2G23690
chr2	10440041	10440191	THS_21587	5.4386e-06	0.0111068	36.926	73.977	81.4966	37.4916	31.8022	AT2G24570	WRKY17
chr2	10648834	10649204	THS_21692	0.00041835	0.0690391	85.6991	52.4646	55.037	127.954	128.295	AT2G08095	AT2G08095
chr2	10832061	10832631	THS_21812	0.000447558	0.0699385	337.388	483.871	460.452	231.466	230.963	AT2G25450	AT2G25450
chr2	11081072	11081366	THS_21942	0.000455904	0.0699385	93.8205	154.934	158.518	86.8458	86.8388	AT2G26000	BRIZ2
chr2	11214741	11214998	THS_22033	0.000100891	0.0416466	73.1477	143.71	160.619	66.4163	66.3897	AT2G26330	ER
chr2	11336587	11337055	THS_22117	0.000104904	0.0416466	294.806	375.603	354.654	185.414	185.364	AT2G26650	KT1
chr2	11379978	11380550	THS_22153	0.000225789	0.0528872	349.903	386.691	383.59	205.433	205.37	AT2G26710	BAS1
chr2	11481161	11481592	THS_22203	0.000488195	0.0708978	249.461	285.009	340.882	161.298	161.258	AT2G26910	ABCG32
chr2	11861469	11862005	THS_22436	0.000406734	0.0688614	462.038	513.549	574.796	285.052	284.957	AT2G27840	HDT4
chr2	12234018	12234461	THS_22719	0.000183488	0.049105	379.744	429.293	402.595	228.975	221.655	AT2G28560	RAD51B
chr2	12552050	12552233	THS_22987	0.000339206	0.0636996	79.7809	42.4207	47.1051	96.9933	100.849	AT2G29200	PUM1
chr2	12635581	12635731	THS_23056	0.000318794	0.0625814	49.3661	46.9194	28.3138	75.0908	75.1045	AT2G29510	AT2G29510
chr2	12805581	12805811	THS_23155	0.000308971	0.0625814	71.4692	120.413	117.393	54.2672	54.2455	AT2G30010	TBL45
chr2	12813424	12813898	THS_23161	0.000177024	0.049105	359.34	528.066	436.376	221.951	221.946	AT2G30020	AT2G30020
chr2	12900107	12900320	THS_23247	0.000267371	0.0578574	87.5432	70.5921	50.1108	116.454	116.481	AT2G30240	ATCHX13
chr2	13095001	13095421	THS_23375	2.2794e-15	1.48961e-11	77.8518	231.713	212.336	95.0411	95.024	AT2G30740	AT2G30740
chr2	13141081	13141485	THS_23410	0.000237515	0.0543074	324.669	407.885	435.009	202.846	202.767	AT2G30870	GSTF10
chr2	13255710	13255938	THS_23477	0.000199387	0.0503494	68.259	137.571	132.755	68.1931	67.9631	AT2G31090	AT2G31090
chr2	13757401	13757631	THS_23788	0.00025591	0.0565734	70.2614	109.741	86.5104	50.0718	50.0602	AT2G32410	AXL
chr2	13794671	13795078	THS_23812	0.000135967	0.0455669	120.944	103.083	101.258	191.403	191.449	AT2G32500	AT2G32500
chr2	14388618	14388891	THS_24148	7.20436e-05	0.037633	139.74	211.03	167.295	100.203	100.194	AT2G34070	TBL37
chr2	14534173	14534431	THS_24240	2.07292e-05	0.0230201	96.4185	188.757	173.825	109.824	98.1472	AT2G34480	AT2G34480
chr2	14781599	14781836	THS_24415	0.000102127	0.0416466	86.9381	47.0892	54.3611	104.848	104.889	AT2G35070	AT2G35070
chr2	15083461	15083611	THS_24613	0.000377043	0.0657071	43.2869	34.1733	32.3497	67.7228	67.7735	AT2G35935	AT2G35935
chr2	15329698	15330031	THS_24836	0.000224224	0.0527097	84.937	59.3136	61.717	135.339	135.346	AT2G36550	AT2G36550
chr2	15792261	15792710	THS_25215	0.000476403	0.0701418	168.682	254.7	272.343	147.742	147.351	AT2G37650	AT2G37650
chr2	15921318	15921799	THS_25296	0.000467418	0.0701061	283.776	539.243	467.912	290.985	290.961	AT2G38050	DET2
chr2	16641721	16642649	THS_25804	0.000157986	0.048472	346.076	602.4	540.224	338.068	337.052	AT2G39865	AT2G39865
chr2	16680412	16680846	THS_25839	0.000241299	0.0543764	231.435	391.594	399.642	202.118	202.013	AT2G39950	AT2G39950
chr2	16771841	16772051	THS_25926	0.000237962	0.0543074	50.9315	73.0663	68.3498	35.2987	30.7034	AT2G40140	CZF1
chr2	16985745	16985951	THS_26088	5.61762e-05	0.0370825	81.4265	29.3628	46.5905	70.4838	70.6542	AT2G40715	AT2G40715
chr2	17396251	17396885	THS_26378	0.000355598	0.064373	276.527	435.45	405.891	241.603	241.521	AT2G41700	ABCA1
chr2	17538618	17538951	THS_26468	0.00021397	0.0523714	84.8099	165.364	142.315	94.792	94.7698	AT2G42020	AT2G42020
chr2	17763026	17763253	THS_26628	6.01896e-06	0.011569	80.474	55.7693	37.1249	101.26	102.614	AT2G42640	AT2G42640
chr2	17999924	18000286	THS_26828	1.68941e-05	0.0212317	183.396	281.428	290.913	131.261	131.242	AT2G43320	AT2G43320
chr2	18133410	18133576	THS_26917	0.000215998	0.0524746	51.1999	36.1028	29.4607	69.3081	69.4239	AT2G43750	OASB
chr2	18580781	18581011	THS_27266	0.00016438	0.0489969	70.896	135.777	128.423	67.9389	61.0731	AT2G45050	GATA2
chr2	18819361	18819754	THS_27464	1.93621e-05	0.0230061	119.679	248.492	223.527	127.138	126.573	AT2G45685	AT2G45685
chr2	18865078	18865501	THS_27497	1.52615e-05	0.0202912	276.006	464.102	411.531	217.245	216.97	AT2G45820	AT2G45820
chr2	18949991	18950315	THS_27550	0.000413903	0.0690391	150.174	246.615	236.717	138.152	129.206	AT2G46080	BPS2
chr2	19238625	19238946	THS_27810	0.000374292	0.0656856	117.547	80.3773	71.2434	155.681	155.809	AT2G46810	AT2G46810
chr2	19270707	19271030	THS_27832	0.000120834	0.043655	80.7466	59.1513	50.49	126.21	126.222	AT2G46900	AT2G46900
chr2	19405721	19405871	THS_27933	3.66136e-05	0.0329581	17.4648	6.82281	11.3657	28.3108	29.2693	AT2G47260	WRKY23
chr2	19637041	19637191	THS_28110	0.000194577	0.0497622	18.5122	18.5255	19.8708	41.1178	45.0309	AT2G09975	AT2G09975
chr3	483661	484051	THS_28496	0.000316544	0.0625814	118.979	97.6311	86.802	149.575	161.616	AT3G02370	AT3G02370
chr3	639581	639791	THS_28606	0.000222798	0.0527097	42.1053	60.5737	57.7308	27.3977	21.949	AT3G02885	GASA5
chr3	986261	986471	THS_28811	7.87496e-05	0.0378409	29.4708	69.3371	61.2449	29.1815	29.174	ENSRNA049492706-T1
chr3	1112281	1112451	THS_28916	8.34901e-05	0.0386381	36.5622	22.8966	20.0075	39.2115	53.0908	AT3G04220	AT3G04220
chr3	1288077	1288551	THS_29019	0.000326183	0.0625814	296.685	402.407	400.071	224.002	223.993	AT3G04720	PR4
chr3	1430181	1430478	THS_29110	0.000268655	0.0579398	84.0328	174.196	157.904	93.7033	93.6509	AT3G05120	GID1A
chr3	1844604	1846496	THS_29396	1.29063e-55	2.1086e-51	245.501	245.517	2277.47	394.674	336.617	AT3G06120	MUTE
chr3	3358561	3358711	THS_30273	0.00037338	0.0656856	45.183	39.4845	37.1175	78.0626	81.762	AT3G10720	AT3G10720
chr3	3723681	3723831	THS_30539	0.000482747	0.0705772	15.0361	15.0374	18.4823	33.6397	38.819	AT3G11773	AT3G11773
chr3	4123521	4123771	THS_30772	2.18815e-05	0.023528	62.7947	110.34	113.904	60.0777	59.9913	AT3G02605	AT3G02605
chr3	4537961	4538595	THS_31050	0.000237122	0.0543074	262.215	408.546	373.846	225.138	225.114	AT3G13800	AT3G13800
chr3	4815481	4815691	THS_31259	6.87389e-05	0.037633	44.4865	99.1616	81.6322	43.5567	43.5478	AT3G14400	UBP25
chr3	5175485	5176076	THS_31512	0.000327538	0.0625814	277.701	384.409	366.434	206.039	205.779	AT3G15351	AT3G15351
chr3	5561166	5561551	THS_31800	0.000444996	0.0699385	200.659	233.836	224.349	128.35	128.317	AT3G16380	PAB6
chr3	5804881	5805031	THS_31976	0.000472195	0.0701418	39.451	26.2404	27.8076	58.7592	58.7777	AT3G17020	AT3G17020
chr3	6101550	6101864	THS_32152	0.000473638	0.0701418	166.517	197.122	247.037	113.759	113.71	AT3G17830	AT3G17830
chr3	6135756	6136018	THS_32174	0.000474196	0.0701418	85.7435	51.2125	57.6595	120.652	121.034	AT3G17920	AT3G17920
chr3	6410077	6410406	THS_32336	0.000290566	0.060667	106.651	81.6732	62.4144	138.685	138.693	AT3G18620	AT3G18620
chr3	6475641	6475791	THS_32378	0.000108305	0.0416466	44.5211	40.3523	32.5478	73.2758	73.3097	AT3G18780	ACT2
chr3	6564411	6564778	THS_32456	0.00018398	0.049105	311.16	402.164	398.034	216.567	211.817	AT3G19030	AT3G19030
chr3	6639181	6639351	THS_32489	0.000475979	0.0701418	30.0791	56.72	53.4454	24.6467	24.6461	AT3G19190	ATG2
chr3	6837481	6837731	THS_32622	0.000107718	0.0416466	100.41	144.12	139.135	66.5343	66.423	AT3G19670	PRP40B
chr3	7380481	7380631	THS_32933	0.000409901	0.0690391	63.7159	40.7736	38.3195	76.9769	77.0064	AT3G21060	RBL
chr3	7397317	7397653	THS_32948	0.000157205	0.04846	212.689	316.097	340.34	160.962	160.947	AT3G21100	AT3G21100
chr3	7432101	7432251	THS_32962	0.000141813	0.0463383	39.0204	19.3441	18.6898	44.6392	44.6481	AT3G21190	MSR1
chr3	7908741	7909711	THS_33249	0.000188969	0.0497001	652.745	778.654	691.106	414.822	414.579	AT3G22370	AOX1A
chr3	7911222	7911695	THS_33251	4.719e-05	0.0359509	570.676	847.631	924.887	383.385	383.254	AT3G22380	TIC
chr3	8144159	8144731	THS_33426	6.69411e-05	0.037633	276.013	282.656	273.565	169.891	169.879	AT3G22961	AT3G22961
chr3	8345201	8345431	THS_33602	0.000169086	0.0489969	56.9676	85.1445	115.306	47.7765	47.7457	AT3G23325	AT3G23325
chr3	8717796	8720014	THS_33854	8.0906e-137	1.76243e-132	339.791	339.811	368.624	3938.7	413.817	AT3G24140	AT3G04625
chr3	8720375	8720532	THS_33855	1.1502e-46	1.50334e-42	18.8008	18.8016	19.3296	230.882	25.7813	AT3G24140	AT3G04625
chr3	8835832	8836088	THS_33915	0.000382466	0.0662985	108.296	118.171	159.016	68.4314	68.413	AT3G24340	CHR40
chr3	8902631	8903102	THS_33955	0.000113267	0.0416466	322.709	487.586	526.083	260.86	260.713	AT3G24480	AT3G24480
chr3	9030788	9031097	THS_34043	0.000359922	0.0649759	707.797	709.801	729.815	356.815	356.787	AT3G24730	AT3G24730
chr3	9421701	9421991	THS_34304	0.000228539	0.0533402	85.7951	125.968	145.575	68.4563	68.3079	AT3G25795	AT3G25795
chr3	9480621	9480851	THS_34352	0.000125726	0.044239	53.6634	89.0221	80.2568	41.9259	41.7861	AT3G25900	HMT-1
chr3	9718401	9718691	THS_34523	0.000319862	0.0625814	147.552	217.042	229.562	121.403	121.34	AT3G05045	AT3G05045
chr3	9807482	9807855	THS_34585	3.36928e-05	0.0310121	156.233	254.636	279.223	110.73	110.701	AT3G26690	NUDX13
chr3	9880521	9880671	THS_34626	0.00018224	0.049105	18.3411	13.0166	9.71556	28.8908	28.8943	AT3G26820	AT3G26820
chr3	9979641	9979911	THS_34681	0.000405829	0.0688614	73.5625	129.786	124.098	63.2039	63.1887	AT3G27050	AT3G27050
chr3	10031018	10031231	THS_34715	4.26531e-05	0.0352839	55.0539	39.2728	43.5303	88.4872	88.5066	AT3G27180	AT3G27180
chr3	10458581	10458992	THS_34984	0.000183315	0.049105	187.869	265.813	193.662	127.223	127.207	AT3G28100	UMAMIT45
chr3	10579547	10579697	THS_35049	0.000185266	0.0492167	42.8935	34.2494	30.1564	79.4833	79.4953	AT3G28320	AT3G28320
chr3	10931731	10931881	THS_35215	0.000323924	0.0625814	41.7726	32.5458	22.6965	72.6331	72.6628	AT3G28918	AT3G28918
chr3	10938169	10938440	THS_35219	6.50089e-09	3.268e-05	84.0335	212.758	232.599	91.3715	91.3639	AT3G28920	HB34
chr3	11020496	11020753	THS_35264	0.000264297	0.057766	71.762	44.0537	43.3258	105.998	106.012	AT3G29033	AT3G29033
chr3	11085002	11085152	THS_35300	9.08288e-05	0.0403733	36.2601	25.9843	23.1309	57.9951	58.001	AT3G29110	AT3G29110
chr3	14391916	14392160	THS_35412	7.73421e-05	0.0377193	53.4345	34.6862	27.7214	80.613	80.6199	AT3G06375	AT3G06375
chr3	14434256	14434432	THS_35415	0.000277384	0.0588549	70.4058	44.6544	46.8769	123.854	123.879	AT3G42310	AT3G42310
chr3	14475602	14475782	THS_35421	0.000386019	0.0663862	38.4305	31.3711	30.0313	72.9863	72.9965	AT3G42310	AT3G42310
chr3	14509130	14509301	THS_35423	0.000109557	0.0416466	40.1113	33.1506	23.3135	69.2684	69.495	AT3G42390	AT3G42390
chr3	14579278	14579428	THS_35427	0.000350992	0.0643294	34.3149	33.106	17.5808	63.4492	63.4543	AT3G42473	LCR47
chr3	14733671	14733848	THS_35439	3.35693e-05	0.0310121	31.6552	22.0178	25.1363	65.0769	65.1124	ENSRNA049757947-T1
chr3	14830359	14830566	THS_35451	3.1165e-05	0.0295168	39.172	27.9992	27.6901	83.6045	83.629	AT3G42723	AT3G42723
chr3	15135357	15135524	THS_35484	0.000367187	0.0656856	35.0579	25.0319	23.9755	61.0674	61.1079	AT3G43148	AT3G43148
chr3	15168035	15168271	THS_35489	7.17647e-05	0.037633	80.6378	50.6404	52.017	140.458	140.526	AT3G43160	MEE38
chr3	15321433	15321622	THS_35529	5.03566e-06	0.0111068	64.9963	29.9358	33.929	83.0463	83.1284	AT3G43400	AT3G43400
chr3	15635204	15635430	THS_35592	0.000461955	0.0701061	70.1638	37.6613	34.5756	85.6764	85.685	AT3G43740	AT3G43740
chr3	15652115	15652393	THS_35595	0.000398746	0.0678605	79.1565	40.7423	45.6566	102.025	102.082	AT3G43790	ZIFL2
chr3	15853262	15853427	THS_35657	0.000454268	0.0699385	37.081	29.118	27.8941	69.3775	71.6322	AT3G06735	AT3G06735
chr3	15905220	15905770	THS_35680	0.000124101	0.0440767	408.225	488.183	542.626	257.038	256.972	AT3G44200	NEK6
chr3	15960304	15960472	THS_35700	0.000326311	0.0625814	62.59	27.4514	31.6126	74.4627	74.504	AT3G44265	AT3G44265
chr3	16245631	16245832	THS_35848	6.03437e-05	0.037633	50	41.9268	38.4181	101.945	102.013	AT3G44704	AT3G44704
chr3	16403651	16403822	THS_35908	0.00019343	0.0497622	46.7805	41.6138	32.1438	77.1285	77.1461	AT3G44930	CHX10
chr3	16584141	16584441	THS_36023	2.00963e-05	0.0230201	216.617	216.617	216.036	69.5328	150.415	AT3G07085	AT3G07085
chr3	17135501	17135751	THS_36311	9.60483e-05	0.0415686	185.024	270.396	266.41	127.056	126.917	AT3G46540	AT3G46540
chr3	17218301	17218451	THS_36368	9.49175e-05	0.041353	53.5663	24.7756	33.2525	74.7268	74.7358	AT3G46740	TOC75-III
chr3	17340365	17340854	THS_36435	0.000325904	0.0625814	513.826	790.492	790.034	372.609	372.574	AT3G47080	AT3G47080
chr3	17435996	17436159	THS_36471	9.90541e-05	0.0416466	52.859	33.606	22.6116	73.1975	73.2242	AT3G47340	ASN1
chr3	17566993	17567607	THS_36599	0.000222396	0.0527097	359.821	550.29	565.836	312.204	312.062	AT3G47640	PYE
chr3	18741680	18741959	THS_37316	0.000441376	0.0698845	75.9727	71.8085	50.3914	98.3561	98.4206	AT3G50500	SNRK2.2
chr3	18789095	18789392	THS_37352	0.000103783	0.0416466	86.8901	129.962	150.904	64.4775	64.4453	AT3G08120	AT3G08120
chr3	19568841	19569511	THS_37941	0.000373067	0.0656856	110.947	180.683	177.888	91.8103	91.7826	AT3G52800	AT3G52800
chr3	20131799	20132291	THS_38311	9.89978e-05	0.0416466	192.869	281.744	296.859	145.544	145.439	AT3G54360	AT3G54360
chr3	20168581	20168731	THS_38338	0.000466657	0.0701061	56.2977	39.7245	29.2326	67.0988	67.2547	AT3G54460	AT3G54460
chr3	20295601	20295831	THS_38404	0.000440092	0.0698845	78.0256	103.309	120.308	59.5401	59.5293	AT3G54810	BME3
chr3	20539568	20539718	THS_38543	0.000121577	0.043655	56.3357	28.0391	28.3114	66.5773	66.5846	AT3G55400	OVA1
chr3	20540841	20541448	THS_38544	4.11324e-06	0.0103386	135.275	212.79	201.816	117.89	99.9803	AT3G55410	AT3G55410
chr3	20684426	20684831	THS_38631	0.000149687	0.0472569	168.928	267.961	270.003	141.41	138.852	AT3G55730	MYB109
chr3	20763050	20763351	THS_38699	0.000266178	0.0577908	77.0907	132.884	133.297	65.2447	65.2364	AT3G55960	AT3G55960
chr3	21704276	21704426	THS_39292	8.97764e-05	0.0401848	47.0159	34.2784	25.8071	70.909	71.3878	AT3G58670	AT3G58670
chr3	21972403	21972678	THS_39439	0.00015306	0.0476314	126.857	201.574	209.292	94.0237	93.9958	AT3G59435	AT3G59435
chr3	22247808	22248307	THS_39596	0.000453044	0.0699385	413.682	656.467	590.172	317.718	317.595	AT3G60190	DL1E
chr3	22659294	22659444	THS_39895	1.01196e-05	0.0153797	28.5682	20.8146	14.5902	48.039	48.0411	AT3G61210	AT3G61210
chr3	23325087	23325462	THS_40397	5.61994e-06	0.0111294	190.368	598.731	599.151	599.003	392.747	AT3G63130	RANGAP1
chr3	23375881	23376031	THS_40445	0.000205006	0.0511349	58.2346	40.0332	35.7088	76.271	78.6451	AT3G63260	ATMRK1
chr4	133439	133691	THS_40586	2.0783e-05	0.0230201	59.6984	112.599	122.351	65.3581	65.3474	AT4G00310	EDA8
chr4	145321	145511	THS_40589	1.2145e-06	0.00396845	48.1258	87.9405	115.448	46.2312	35.6886	AT4G00330	CRCK2
chr4	463761	463991	THS_40763	2.75728e-05	0.0277217	53.5372	87.1154	120.705	48.2777	48.2676	AT4G01070	GT72B1
chr4	672756	672971	THS_40905	0.000215984	0.0524746	54.2918	88.3658	102.556	43.1269	40.3431	AT4G01540	NTM1
chr4	1044941	1045151	THS_41165	0.000144437	0.0467283	88.0727	115.227	117.439	65.7776	65.7477	ENSRNA049757982-T1
chr4	1103695	1104011	THS_41195	0.000137031	0.0456894	131.092	216.164	195.17	106.561	106.5	AT4G02510	TOC159
chr4	1296807	1296984	THS_41293	1.58352e-05	0.0202912	64.6711	37.3219	30.295	80.9251	80.9379	AT4G02930	AT4G02930
chr4	1796716	1796866	THS_41466	0.000159908	0.0487894	31.2837	17.8732	30.8628	58.8836	58.8924	AT4G03830	AT4G03830
chr4	5156475	5157071	THS_41474	0.000145968	0.0467604	344.598	273.987	208.245	178.97	200.101	AT4G05365	AT4G05365
chr4	5169321	5169558	THS_41478	9.8597e-06	0.0153797	72.7807	129.785	141.896	53.8215	53.7193	AT4G08180	ORP1C
chr4	5252050	5252402	THS_41495	8.62233e-05	0.0394041	125.423	226.568	234.675	126.837	126.813	AT4G08310	AT4G08310
chr4	5360885	5361101	THS_41525	7.16785e-07	0.00292766	60.7575	230.487	199.37	140.763	131.406	AT4G05485	AT4G05485
chr4	5363196	5363381	THS_41526	5.06068e-05	0.0364576	66.5496	27.5989	41.4693	68.1458	68.156	AT4G05485	AT4G05485
chr4	5399765	5399968	THS_41538	0.000199545	0.0503494	72.3891	43.3781	47.7512	122.49	122.52	AT4G08485	AT4G08485
chr4	5476327	5476513	THS_41571	0.000141286	0.0463383	43.7598	19.2941	28.3192	68.3122	68.3526	AT4G08593	AT4G08593
chr4	5582038	5582207	THS_41593	1.04418e-05	0.0155086	59.1829	32.5476	33.4025	83.6845	83.6894	AT4G08740	AT4G08740
chr4	5584677	5584958	THS_41594	0.00042952	0.0694791	119.058	67.3566	66.6964	174.928	174.961	AT4G08740	AT4G08740
chr4	5585003	5585292	THS_41595	0.000347698	0.0641876	93.8162	76.2426	70.8916	177.896	177.935	AT4G08760	AT4G08760
chr4	5585823	5585979	THS_41596	0.000314889	0.0625814	47.5469	24.6493	30.335	66.7046	66.7136	AT4G08760	AT4G08760
chr4	5615037	5615331	THS_41603	0.00017944	0.049105	89.6971	47.4298	53.5513	108.493	108.522	AT4G08800	AT4G08800
chr4	5639301	5639451	THS_41614	0.000313314	0.0625814	32.7708	32.7639	25.4149	41.3122	62.7557	AT4G08850	AT4G08850
chr4	5644707	5644877	THS_41624	0.000213057	0.0523714	57.6693	32.091	39.2889	80.4078	80.4141	AT4G08850	AT4G08850
chr4	5696297	5696568	THS_41636	0.000143617	0.046694	65.7791	55.4275	44.3415	120.497	120.52	AT4G08895	AT4G08895
chr4	6023771	6024424	THS_41780	0.000184094	0.049105	602.628	682.926	729.368	342.386	342.37	AT4G09510	CINV2
chr4	6099960	6100872	THS_41814	0.000420955	0.0690391	711.218	895.36	913.836	473.892	473.68	AT4G09649	AT4G09649
chr4	6202367	6202558	THS_41855	7.0579e-05	0.037633	57.8931	26.5596	33.5356	76.0647	76.1612	AT4G05740	AT4G05740
chr4	6285916	6286120	THS_41892	0.00045083	0.0699385	54.3139	50.1967	31.9979	80.0965	80.1037	AT4G10050	AT4G10050
chr4	6796201	6796651	THS_42153	0.000281427	0.0593276	148.665	240.709	224.65	124.711	124.654	AT4G11140	CRF1
chr4	7163362	7163785	THS_42360	7.71819e-05	0.0377193	325.462	325.462	325.036	146.006	185.184	AT4G11920	CCS52A2
chr4	7195101	7195443	THS_42376	3.98376e-05	0.0338108	126.123	182.808	191.23	77.8338	77.8232	AT4G12000	AT4G12000
chr4	7349601	7349871	THS_42500	7.31342e-05	0.037633	58.3875	87.296	109.992	44.6248	44.5654	AT4G12420	SKU5
chr4	7424241	7425091	THS_42558	0.00041558	0.0690391	161.969	295.159	278.02	201.388	201.264	AT4G12520	AT4G12520
chr4	7476190	7476378	THS_42593	4.03282e-06	0.0103386	74.9589	51.7645	34.5469	90.635	90.6456	AT4G12680	AT4G12680
chr4	7753877	7754028	THS_42736	5.56119e-05	0.0370825	44.6406	29.5659	26.2133	63.6347	63.6397	AT4G13320	AT4G13320
chr4	7861824	7862291	THS_42812	0.00046091	0.0701061	167.041	243.81	232.973	129.79	129.773	AT4G13505	AT4G13505
chr4	8230321	8230491	THS_43002	0.000420161	0.0690391	46.3565	66.6802	72.6623	31.5269	27.753	AT4G14290	AT4G14290
chr4	8243851	8244096	THS_43007	0.0002385	0.0543074	123.577	170.504	172.295	75.5338	75.4076	AT4G14320	AT4G14320
chr4	8637237	8637671	THS_43253	0.00044165	0.0698845	248.57	248.447	238.903	151.624	166.48	AT4G15130	CCT2
chr4	8984581	8984831	THS_43442	1.23033e-05	0.0178674	73.0917	129.804	120.546	53.4262	53.4025	AT4G15800	RALFL33
chr4	9030761	9031522	THS_43462	1.38851e-05	0.0189369	533.215	684.222	638.385	350.986	350.963	AT4G15920	SWEET17
chr4	9220830	9221002	THS_43557	0.000131897	0.0451288	55.7031	38.2555	26.0313	78.0186	78.3086	AT4G16310	LDL3
chr4	9334276	9334631	THS_43638	7.26515e-05	0.037633	115.781	67.3929	79.084	142.412	142.454	AT4G16566	HINT4
chr4	9738048	9738391	THS_43884	0.000122309	0.0436778	127.994	214.835	232.459	114.443	114.099	AT4G17460	HAT1
chr4	9958133	9958283	THS_44058	6.45666e-05	0.037633	28.3211	17.5999	26.1253	52.4826	52.4884	AT4G17910	AT4G17910
chr4	9969001	9969291	THS_44063	0.000180328	0.049105	32.3231	83.7418	83.4698	52.2794	52.053	AT4G17950	AT4G17950
chr4	10029803	10030320	THS_44111	0.000323463	0.0625814	361.739	538.934	533.6	285.206	285.147	AT4G18060	AT4G18060
chr4	10287965	10288257	THS_44304	0.000347082	0.0641876	125.683	191.255	161.774	95.1991	95.1762	AT4G18700	CIPK12
chr4	10590521	10590751	THS_44501	0.000497276	0.0714088	72.0376	112.715	98.7942	54.503	54.4672	AT4G19420	AT4G19420
chr4	11552652	11553054	THS_45043	1.11671e-12	6.08151e-09	344.214	157.145	128.95	123.746	122.738	AT4G21750	ATML1
chr4	11553126	11554001	THS_45044	2.61524e-18	2.44155e-14	1536.63	583.062	582.995	352.978	352.959	AT4G21750	ATML1
chr4	11554576	11555272	THS_45046	9.53102e-15	5.66238e-11	834.335	345.946	281.196	270.401	268.507	AT4G21750	ATML1
chr4	11604306	11605005	THS_45084	0.000367419	0.0656856	328.579	444.169	441.559	222.721	222.624	AT4G21870	AT4G21870
chr4	11971141	11971631	THS_45386	0.00029361	0.0609133	278.954	353.662	392.366	195.597	195.53	AT4G22780	ACR7
chr4	12006781	12007111	THS_45425	0.000170578	0.0489969	135.58	175.831	178.873	93.6405	92.3162	AT4G22890	PGR5-LIKE A
chr4	12301501	12301651	THS_45604	8.87685e-05	0.0400077	31.5167	15.5734	12.5573	38.1991	38.2084	AT4G23570	SGT1A
chr4	12402681	12402831	THS_45685	0.000467775	0.0701061	47.3019	32.0928	30.4132	67.2408	67.245	AT4G23820	AT4G23820
chr4	13069473	13070171	THS_46136	0.000149058	0.0472569	308.682	445.271	464.456	241.641	241.531	AT4G25620	AT4G25620
chr4	13343861	13344177	THS_46336	0.000170036	0.0489969	99.4495	78.4695	62.3164	136.622	145.778	AT4G26390	AT4G26390
chr4	13674361	13675218	THS_46532	0.000414704	0.0690391	637.367	1010.22	923.185	509.935	509.873	AT4G27310	BBX28
chr4	15490421	15490651	THS_47827	0.000135436	0.0455669	72.625	144.769	121.404	61.1249	61.1105	AT4G32030	AT4G32030
chr4	15736976	15737200	THS_47981	2.75209e-05	0.0277217	73.94	34.3368	37.3097	88.7258	88.7755	AT4G32630	AT4G32630
chr4	16230597	16230747	THS_48237	3.95732e-05	0.0338108	30.9691	18.8735	13.346	46.6933	46.6957	AT4G33860	AT4G33860
chr4	16413036	16413388	THS_48375	6.79555e-05	0.037633	95.6389	95.5895	68.2439	166.523	166.569	AT4G34300	AT4G34300
chr4	16576571	16577033	THS_48490	2.19615e-05	0.023528	125.528	251.267	217.206	123.409	123.404	AT4G34740	ASE2
chr4	16772935	16773688	THS_48672	0.000416808	0.0690391	325.277	461.584	484.057	318.264	318.082	AT4G35250	HCF244
chr4	17018420	17018917	THS_48829	0.000426778	0.069379	266.388	425.221	397.591	223.269	223.248	AT4G35930	FBS4
chr4	17623701	17623851	THS_49374	0.000265212	0.0577729	16.2804	10.7659	13.7444	29.8697	35.2838	AT4G37490	CYCB1;1
chr4	17770164	17770451	THS_49531	5.86682e-05	0.037633	53.1129	112.12	117.837	64.9381	62.4284	AT4G37790	HAT22
chr4	17859401	17859551	THS_49607	0.000166391	0.0489969	29.2537	23.1912	26.7422	52.9879	53.7568	AT4G38005	AT4G38005
chr4	18002961	18003171	THS_49673	0.000449448	0.0699385	47.5163	34.0655	37.1705	78.0289	78.1144	AT4G38480	AT4G38480
chr4	18073221	18073529	THS_49729	7.1659e-07	0.00292766	89.4792	149.507	170.407	77.0667	70.5311	AT4G38680	GRP2
chr4	18160521	18160791	THS_49792	0.000331883	0.0630031	57.6774	110.578	114.167	65.6315	52.4524	AT4G38960	BBX19
chr4	18371999	18372199	THS_49941	0.000174736	0.049105	70.0928	43.31	40.043	84.5599	84.6205	AT4G39510	CYP96A12
chr4	18388021	18388171	THS_49955	5.07664e-05	0.0364576	35.0799	21.3848	21.7266	56.2493	56.2769	AT4G39590	AT4G39590
chr5	1083931	1084081	THS_50966	8.39559e-05	0.0386381	24.4521	15.1748	17.3067	49.2465	49.2574	AT5G04020	AT5G04020
chr5	1153441	1153731	THS_51005	7.60696e-05	0.0377193	47.2935	28.6459	22.1888	55.1976	56.732	AT5G04200	MC9
chr5	1535679	1536238	THS_51246	0.000465826	0.0701061	262.747	353.062	348.757	202.07	201.933	AT5G05180	AT5G05180
chr5	1848695	1848857	THS_51441	0.000296799	0.0613801	43.8014	26.4218	15.4372	43.8588	49.1033	ENSRNA049492693-T1
chr5	2289161	2289363	THS_51756	1.87341e-05	0.022672	58.629	46.0229	55.0979	85.2591	98.7623	AT5G01385	AT5G01385
chr5	2398409	2398611	THS_51825	8.34327e-06	0.0137779	88.4149	117.576	126.084	60.2478	57.4383	AT5G07571	AT5G07571
chr5	3685582	3685762	THS_52591	0.00024898	0.0559143	35.1111	35.1086	23.7175	57.5709	57.5795	AT5G11520	ASP3
chr5	5138201	5138587	THS_53538	0.000175764	0.049105	190.108	240.614	308.405	141.52	141.446	AT5G15740	AT5G15740
chr5	5535184	5535638	THS_53796	0.000421781	0.0690391	272.203	387.337	400.022	188.31	188.269	AT5G16830	SYP21
chr5	5665373	5665896	THS_53855	0.000262017	0.0574599	401.067	401.066	400.219	210.056	245.263	AT5G17240	SDG40
chr5	5694341	5695033	THS_53871	8.20405e-05	0.0385547	295.199	433.046	438.558	255.934	232.677	AT5G17300	RVE1
chr5	6317141	6317291	THS_54266	0.000307109	0.0625229	18.5678	18.5678	18.576	52.9775	32.1436	AT5G18933	AT5G18933
chr5	6357061	6357311	THS_54292	0.00019373	0.0497622	56.716	105.945	86.9047	54.2885	54.2345	AT5G19025	AT5G19025
chr5	6872007	6872157	THS_54625	0.000212026	0.0523714	36.3722	29.869	24.2722	62.0899	62.1461	AT5G20330	BETAG4
chr5	7065158	7065308	THS_54733	0.000201563	0.0506629	42.5889	21.2881	27.9799	61.2923	61.3001	AT5G20840	AT5G20840
chr5	7550615	7550824	THS_55034	4.7663e-05	0.0359509	71.1578	41.125	37.013	85.0753	85.0803	AT5G22720	AT5G22720
chr5	7667386	7667827	THS_55086	5.94046e-05	0.037633	318.207	364.347	401.637	212.038	212.02	AT5G22930	AT5G22930
chr5	8038721	8039040	THS_55330	8.43316e-06	0.0137779	102.749	183.365	191.018	101.919	101.909	AT5G23850	AT5G23850
chr5	8042401	8042591	THS_55334	6.82724e-05	0.037633	49.801	85.4917	96.5681	38.8193	38.7054	AT5G23860	TUB8
chr5	8775961	8776111	THS_55824	1.39091e-05	0.0189369	64.3488	119.851	110.541	55.4979	55.4886	AT5G03955	AT5G03955
chr5	8928071	8928282	THS_55903	2.84276e-05	0.0281481	74.9984	47.0695	41.2749	101.932	101.966	AT5G04035	AT5G04035
chr5	9018933	9019207	THS_55977	0.000299178	0.0616769	138.951	215.842	183.558	99.6038	99.5848	AT5G25860	AT5G25860
chr5	9046403	9046738	THS_55996	0.000100295	0.0416466	123.321	180.466	192.748	84.9791	84.9621	AT5G25920	AT5G25920
chr5	9838118	9838353	THS_56390	0.000220034	0.0527097	85.9881	46.4306	48.6718	87.4861	104.047	AT5G27780	SAUR75
chr5	10125963	10126142	THS_56487	1.98931e-05	0.0230201	48.2676	17.8238	23.9551	55.3976	55.4047	AT5G04675	AT5G04675
chr5	10153940	10154108	THS_56497	0.000325451	0.0625814	37.0109	29.9376	26.6401	68.3609	68.393	AT5G04695	AT5G04695
chr5	10253846	10254074	THS_56517	0.000476453	0.0701418	61.3109	35.5885	38.9613	100.168	100.189	AT5G28262	AT5G28262
chr5	10295710	10295970	THS_56535	8.73859e-05	0.039658	137.549	149.517	163.265	81.1137	81.1042	AT5G28300	AT5G28300
chr5	10734057	10734253	THS_56630	0.000253633	0.0565705	50.6631	40.0559	30.8751	82.461	82.7138	AT5G28690	AT5G28690
chr5	13491266	13491555	THS_56698	0.000111403	0.0416466	85.0346	53.8981	53.0627	138.259	138.268	AT5G35230	AT5G35230
chr5	13742825	13743076	THS_56748	0.00042363	0.0690391	77.8519	55.806	48.0242	104.403	104.415	AT5G05235	AT5G05235
chr5	13826306	13826571	THS_56766	5.37493e-06	0.0111068	144.396	217.03	216.569	102.733	102.719	AT5G35620	LSP1
chr5	14014587	14014933	THS_56839	0.000416337	0.0690391	86.5605	65.6301	58.5325	129.141	129.163	AT5G35870	AT5G35870
chr5	14099137	14099294	THS_56869	0.000216819	0.0524789	36.7753	19.9097	25.1566	61.5215	62.0642	ENSRNA049758142-T1
chr5	14105918	14106115	THS_56870	0.000189367	0.0497001	31.0091	27.9154	29.8773	67.9298	67.9438	AT5G35950	AT5G35950
chr5	14303601	14303831	THS_56936	0.000184039	0.049105	84.7119	52.8791	35.1999	93.0315	93.036	AT5G36290	AT5G36290
chr5	14622973	14623366	THS_56982	0.000391867	0.0670648	393.716	393.716	393.147	174.245	228.417	AT5G37010	AT5G37010
chr5	14623501	14623691	THS_56983	7.46068e-05	0.0377193	71.3866	102.296	116.818	49.0614	49.0554	AT5G37010	AT5G37010
chr5	14938751	14939040	THS_57099	5.01646e-05	0.0364576	214.177	214.161	205.308	105.626	117.753	AT5G37610	AT5G37610
chr5	15499836	15500155	THS_57368	0.000332605	0.0630031	118.64	165.087	162.511	84.2535	84.2409	AT5G38710	AT5G38710
chr5	15954529	15954808	THS_57625	0.000455311	0.0699385	149.015	165.85	185.502	84.3832	84.2969	AT5G39860	PRE1
chr5	16150815	16151136	THS_57725	0.000480252	0.0705279	207.602	259.522	350.809	144.371	144.332	AT5G40380	CRK42
chr5	16240861	16241071	THS_57782	0.000270349	0.0579398	56.6413	83.4335	89.2514	35.8997	35.8962	AT5G40550	SGF29b
chr5	16564794	16564955	THS_58003	6.79694e-05	0.037633	61.0393	28.4564	30.7154	61.2401	61.2555	AT5G41390	AT5G41390
chr5	16571001	16571231	THS_58010	6.33247e-05	0.037633	42.1956	76.9519	74.4421	33.7934	29.829	AT5G41400	AT5G41400
chr5	17026601	17026974	THS_58318	0.0002188	0.0527097	221.751	233.216	270.31	127.981	127.952	AT5G42580	CYP705A12
chr5	17052881	17053116	THS_58353	0.00019328	0.0497622	55.5928	47.0658	43.0707	89.8682	91.4382	AT5G42600	MRN1
chr5	17242421	17242631	THS_58471	0.000213354	0.0523714	92.8185	110.84	134.754	52.0692	52.0235	AT5G42980	TRX3
chr5	17629561	17629759	THS_58688	4.46775e-05	0.0356063	134.997	167.74	197.136	84.3164	84.2655	AT5G43850	ARD4
chr5	17721599	17722471	THS_58764	0.000110007	0.0416466	380.028	493.346	536.829	280.504	280.416	AT5G44050	AT5G44050
chr5	18059533	18059720	THS_59020	0.000104404	0.0416466	65.3747	32.7077	38.8834	88.8164	88.8499	AT5G44760	AT5G44760
chr5	18093983	18094230	THS_59037	0.000131103	0.0451288	111.066	164.572	189.856	81.5528	81.5363	AT5G44800	CHR4
chr5	18343950	18344383	THS_59152	5.61654e-05	0.0370825	261.956	275.434	251.733	150.682	150.651	AT5G45280	AT5G45280
chr5	18378568	18379083	THS_59182	7.65155e-05	0.0377193	378.127	472.073	449.502	223.538	223.489	AT5G45350	AT5G45350
chr5	18416001	18416211	THS_59208	0.000303336	0.0623374	63.0852	96.6306	100.496	43.4015	43.3826	AT5G45455	AT5G45455
chr5	18429711	18430296	THS_59215	0.000222526	0.0527097	427.847	515.51	589.453	263.175	263.159	AT5G45490	AT5G45490
chr5	18824803	18825229	THS_59476	0.000166495	0.0489969	297.534	405.069	419.294	211.737	211.723	AT5G46410	SSP4
chr5	18857594	18857773	THS_59491	0.000113141	0.0416466	48.7889	31.9887	37.2669	82.4309	82.4435	AT5G46500	AT5G46500
chr5	18944168	18944431	THS_59539	0.000180883	0.049105	119.708	162.015	179.93	88.713	88.6464	AT5G46690	bHLH071
chr5	19398476	19399011	THS_59892	0.000304824	0.0624455	295.935	336.527	400.261	191.746	191.692	AT5G47910	RBOHD
chr5	19412501	19412691	THS_59908	9.74204e-05	0.0416466	62.7657	62.7654	55.584	28.7046	28.7007	AT5G47940	AT5G47940
chr5	20200282	20200777	THS_60456	0.000195394	0.0497622	378.909	476.674	458.94	226.462	225.644	AT5G49720	GH9A1
chr5	20397827	20398002	THS_60560	0.000428552	0.0694791	48.9884	39.3906	30.0967	65.3193	72.5891	AT5G50140	AT5G50140
chr5	20485544	20485731	THS_60611	0.000204425	0.0511349	62.4009	44.1232	33.815	76.9097	78.6397	AT5G50320	ELO3
chr5	20899419	20899811	THS_60815	5.97074e-05	0.037633	141.495	194.885	187.742	113.545	113.532	AT5G51460	ATTPPA
chr5	20909861	20910091	THS_60821	0.000170391	0.0489969	30.7224	11.7344	18.3671	40.9427	40.945	AT5G51480	SKS2
chr5	20940781	20941051	THS_60841	9.38092e-05	0.0411445	87.8699	135.805	137.042	67.1009	67.0595	AT5G51550	EXL3
chr5	21304521	21304991	THS_61072	5.46899e-05	0.0370825	187.998	238.243	238.979	113.951	113.848	AT5G52510	SCL8
chr5	21412755	21413311	THS_61145	0.00037491	0.0656856	339.063	490.611	494.891	247.925	247.885	AT5G52840	AT5G52840
chr5	21588946	21590658	THS_61260	5.58928e-146	1.82633e-141	282.691	5020.74	479.523	319.413	318.349	AT5G53210	SPCH
chr5	21590708	21591786	THS_61261	5.38369e-149	3.51829e-144	215.439	2829.17	256.011	230.648	230.619	AT5G53210	SPCH
chr5	21767021	21767211	THS_61402	0.000108379	0.0416466	78.1446	86.1387	100.664	42.8243	42.8213	AT5G53580	PLR1
chr5	21783873	21784056	THS_61415	0.000334949	0.0632637	57.1544	34.459	34.4898	79.9703	79.9905	AT5G53620	AT5G53620
chr5	22000561	22000711	THS_61575	0.000125912	0.044239	16.2434	8.1263	10.6212	27.0803	27.0832	AT5G54200	AT5G54200
chr5	22492761	22492971	THS_61937	0.000435605	0.0698845	61.0635	99.194	113.77	57.9894	57.9711	AT5G55530	AT5G55530
chr5	22505261	22505664	THS_61944	0.000147669	0.0470748	134.358	199.616	213.24	106.17	106.156	AT5G55550	AT5G55550
chr5	22763481	22763651	THS_62111	3.81238e-05	0.033668	20.5991	16.3165	14.5405	39.2822	42.6457	AT5G56240	AT5G56240
chr5	23692341	23692751	THS_62815	0.000176954	0.049105	193.272	243.546	263.223	132.789	124.41	AT5G58620	AT5G58620
chr5	23756760	23756910	THS_62855	0.000311781	0.0625814	38.2531	22.2102	20.6019	52.9776	52.9972	AT5G58830	AT5G58830
chr5	24204981	24205751	THS_63181	0.000254594	0.0565734	318.303	447.247	444.291	263.535	263.531	AT5G60120	TOE2
chr5	24316401	24316611	THS_63251	0.000229532	0.0533812	56.2247	94.8453	97.812	43.4253	43.3407	AT5G60460	AT5G60460
chr5	24514361	24514571	THS_63426	6.54076e-06	0.0118506	63.5363	101.684	109.91	49.8438	49.8277	AT5G60920	COB
chr5	25110521	25110671	THS_63833	4.50383e-06	0.0109011	28.4189	14.6731	18.1783	47.2553	47.3176	AT5G62560	AT5G62560
chr5	25423059	25423508	THS_64066	0.000486	0.0707363	256.843	428.576	392.352	227.71	221.415	AT5G63500	AT5G63500
chr5	25519709	25519975	THS_64129	5.35096e-05	0.0370825	86.7589	53.3121	51.3444	124.443	124.466	AT5G63770	DGK2
chr5	25731689	25731869	THS_64275	0.000110023	0.0416466	50.5301	40.2034	34.1693	75.3392	75.3778	AT5G64340	SAC51
chr5	25738514	25739251	THS_64282	0.000105615	0.0416466	160.632	311.388	301.208	203.497	190.317	AT5G64360	EIP9
chr5	25972154	25972431	THS_64461	7.01429e-05	0.037633	105.635	82.8469	53.7119	124.389	124.397	AT5G65015	AT5G65015
chr5	26026201	26026351	THS_64503	7.2622e-05	0.037633	29.3224	28.5512	17.0931	46.4873	46.4891	AT5G65158	PLAT3
chr5	26082974	26083349	THS_64562	0.000341762	0.0639956	97.6273	204.418	173.935	103.307	103.267	AT5G65270	RABA4a
chr5	26104583	26104831	THS_64584	0.000455884	0.0699385	147.417	223.564	195.184	114.013	113.92	AT5G65310	HB5
chr5	26228434	26229291	THS_64676	0.000492108	0.0711135	341.49	631.441	518.782	348.565	348.518	AT5G09405	AT5G09405
chr5	26252961	26253111	THS_64713	0.000413536	0.0690391	42.7804	83.5777	75.112	42.0915	42.0662	AT5G65670	IAA9
chr5	26424381	26424531	THS_64845	0.00032601	0.0625814	36.6399	28.4292	31.1923	63.698	64.8113	AT5G66080	AT5G66080
chr5	26605841	26606169	THS_64990	3.10026e-05	0.0295168	86.2631	168.901	138.5	95.722	95.6979	AT5G66650	AT5G66650
chr5	26616041	26616191	THS_65000	2.74607e-05	0.0277217	24.0653	23.1758	17.871	42.4227	52.7245	AT5G66675	AT5G66675
chr5	26770821	26771151	THS_65142	0.000392018	0.0670648	41.4507	73.0532	99.6309	63.7964	60.6868	AT5G67080	MAPKKK19
chr5	26815221	26815371	THS_65184	6.95691e-05	0.037633	29.2722	27.0605	18.2388	48.2786	53.6038	AT5G67200	AT5G67200
chr5	26922081	26922339	THS_65297	0.000223898	0.0527097	81.6485	70.9644	56.4583	120.02	120.065	AT5G67455	AT5G67455

## Sheet: Supplementary Table4
Supplementary Table 4. SPCH ChIP-seq peak and target gene with bHLH and BBR/BPC motif
Chr	Start	End	Target gene
chr1	20038	21648	AT1G01040
chr1	56520	60925	AT1G01120
chr1	107350	109385	AT1G01260
chr1	115860	119069	AT1G01300
chr1	145769	146558	AT1G01380
chr1	181702	182751	AT1G01490
chr1	227036	229327	AT1G01630
chr1	237432	238170	AT1G01650
chr1	239598	240128	AT1G01650
chr1	267723	270477	AT1G04043
chr1	302060	303763	AT1G01830
chr1	362995	364991	AT1G02060
chr1	367423	368826	AT1G02067
chr1	394869	395926	AT1G02120
chr1	468598	469981	AT1G02350
chr1	563408	566490	AT1G02640
chr1	566592	567832	AT1G02650
chr1	634755	635522	AT1G02860
chr1	798870	799297	AT1G03270
chr1	879891	880505	AT1G03520
chr1	897128	901867	AT1G03600
chr1	902112	904429	AT1G03610
chr1	907269	907814	AT1G03630
chr1	930628	932538	AT1G03730
chr1	932668	933948	AT1G03740
chr1	1024355	1024706	AT1G03990
chr1	1028046	1029416	AT1G04000
chr1	1036044	1036583	AT1G04010
chr1	1084190	1085291	AT1G04150
chr1	1114183	1114591	AT1G04210
chr1	1312720	1313736	AT1G04690
chr1	1437119	1437991	AT1G05020
chr1	1441211	1441531	AT1G05030
chr1	1516930	1518998	AT1G05230
chr1	1623426	1623806	AT1G05490
chr1	1638859	1639260	AT1G05540
chr1	1704657	1705373	AT1G05680
chr1	1744407	1745130	AT1G05805
chr1	1819741	1821112	AT1G06002
chr1	1887796	1889567	AT1G06180
chr1	1896610	1897379	AT1G06200
chr1	1946337	1947076	AT1G06390
chr1	2104259	2105370	AT1G06850
chr1	2143071	2144095	AT1G06980
chr1	2174597	2175272	AT1G07090
chr1	2277485	2277923	AT1G07420
chr1	2280398	2281380	AT1G07430
chr1	2347359	2349603	AT1G04607
chr1	2374325	2375119	AT1G07670
chr1	2392089	2393336	AT1G07720
chr1	2429359	2429752	AT1G07860
chr1	2431834	2433341	AT1G07870
chr1	2488520	2489549	AT1G08010
chr1	2690255	2691795	AT1G08500
chr1	2876877	2878066	AT1G08940
chr1	2994210	2994553	AT1G09270
chr1	3030545	3032045	AT1G09390
chr1	3093038	3094100	AT1G09560
chr1	3154158	3154625	AT1G09740
chr1	3158460	3159098	AT1G09750
chr1	3226971	3227282	AT1G09920
chr1	3240041	3241746	AT1G09950
chr1	3247668	3248271	AT1G04753
chr1	3324295	3326153	AT1G10150
chr1	3392577	3393149	AT1G10340
chr1	3396301	3397397	AT1G10360
chr1	3552603	3553489	AT1G10700
chr1	3610221	3612111	AT1G10850
chr1	3616012	3616423	AT1G10865
chr1	3756834	3757482	AT1G11210
chr1	3866802	3867185	AT1G11480
chr1	3880114	3881121	AT1G11545
chr1	3950824	3951548	AT1G11720
chr1	4076168	4077168	AT1G12060
chr1	4216877	4218137	AT1G12380
chr1	4228830	4231638	AT1G12420
chr1	4238376	4239400	AT1G12430
chr1	4264536	4265625	AT1G12500
chr1	4280769	4283126	AT1G12570
chr1	4525276	4529583	AT1G04997
chr1	4529716	4533234	AT1G05003
chr1	4576333	4580454	AT1G13360
chr1	4590120	4591369	AT1G13380
chr1	4712454	4713815	AT1G13740
chr1	4775179	4775849	AT1G13960
chr1	4782638	4783000	AT1G13970
chr1	4796485	4797621	AT1G14000
chr1	4832671	4833082	AT1G05053
chr1	4912946	4913562	AT1G14360
chr1	5047691	5048436	AT1G14687
chr1	5055094	5055651	AT1G14690
chr1	5064868	5065777	AT1G14710
chr1	5068322	5069924	AT1G14720
chr1	5082319	5082867	AT1G14750
chr1	5145494	5146375	AT1G05133
chr1	5176696	5177775	AT1G15030
chr1	5194473	5194815	AT1G15100
chr1	5211931	5212522	AT1G15140
chr1	5219928	5220785	AT1G15170
chr1	5304004	5304572	AT1G15430
chr1	5396057	5400592	AT1G15690
chr1	5420734	5422353	AT1G05197
chr1	5443245	5444641	AT1G15800
chr1	5447489	5448377	AT1G15820
chr1	5547941	5548535	AT1G16220
chr1	5637924	5640496	AT1G16500
chr1	5644773	5645384	AT1G16510
chr1	5697081	5697536	AT1G16670
chr1	5731577	5733283	AT1G16750
chr1	5789019	5789876	AT1G16920
chr1	5857853	5860209	AT1G17140
chr1	5877126	5878696	AT1G17200
chr1	5884464	5885248	AT1G17210
chr1	5919863	5920580	AT1G17280
chr1	5977030	5980074	AT1G17420
chr1	6174341	6174874	AT1G17940
chr1	6218066	6218564	AT1G18070
chr1	6266713	6269837	AT1G18210
chr1	6298760	6301459	AT1G18300
chr1	6307645	6309123	AT1G18330
chr1	6452773	6454432	AT1G18710
chr1	6462456	6466876	AT1G18740
chr1	6528092	6529176	AT1G18900
chr1	6562492	6563888	AT1G19000
chr1	6578905	6579709	AT1G19050
chr1	6671369	6671928	AT1G19300
chr1	6683020	6684926	AT1G19330
chr1	6688161	6689043	AT1G19350
chr1	6753871	6754822	AT1G19490
chr1	6774031	6775032	AT1G19570
chr1	6802370	6803596	AT1G19660
chr1	6804157	6805713	AT1G19670
chr1	6882992	6883524	AT1G19850
chr1	6884453	6884894	AT1G19850
chr1	6898479	6899981	AT1G19870
chr1	6932537	6933193	AT1G19970
chr1	6970091	6971696	AT1G20100
chr1	7016295	7016871	AT1G20260
chr1	7037403	7041111	AT1G20330
chr1	7105528	7106312	AT1G20510
chr1	7137637	7137996	AT1G20610
chr1	7140957	7144361	AT1G20620
chr1	7167675	7168336	AT1G20670
chr1	7216639	7217303	AT1G20780
chr1	7269966	7271003	AT1G20900
chr1	7339188	7342413	AT1G21000
chr1	7373910	7375971	AT1G21065
chr1	7550645	7551015	AT1G21540
chr1	7569641	7571389	AT1G21590
chr1	7611855	7613731	AT1G21680
chr1	7639930	7640384	AT1G21740
chr1	7645206	7645833	AT1G21750
chr1	7705520	7706562	AT1G21920
chr1	7886096	7890187	AT1G22330
chr1	7918917	7919396	AT1G22430
chr1	7990792	7991931	AT1G22600
chr1	8004475	8006443	AT1G22640
chr1	8015862	8016437	AT1G22650
chr1	8050557	8050998	AT1G22750
chr1	8114009	8114556	AT1G22920
chr1	8153187	8154184	AT1G23020
chr1	8166362	8166747	AT1G23040
chr1	8297983	8298669	AT1G23360
chr1	8308217	8312365	AT1G23390
chr1	8332287	8333968	AT1G23480
chr1	8383037	8387005	AT1G23710
chr1	8419887	8420503	AT1G23820
chr1	8531974	8532526	AT1G24120
chr1	8665552	8666051	AT1G24460
chr1	8692402	8693508	AT1G24530
chr1	8693912	8694678	AT1G24530
chr1	8839329	8840091	AT1G25220
chr1	8941008	8942176	AT1G05967
chr1	8961726	8962338	AT1G25520
chr1	9027598	9028049	AT1G26110
chr1	9043614	9044651	AT1G26150
chr1	9191062	9192925	AT1G26600
chr1	9202051	9202591	AT1G26620
chr1	9240720	9241422	AT1G26730
chr1	9458977	9459695	AT1G06053
chr1	9480642	9483639	AT1G27290
chr1	9486399	9487336	AT1G27320
chr1	9499219	9499849	AT1G27350
chr1	9886770	9888200	AT1G28280
chr1	9949827	9951190	AT1G28360
chr1	9952469	9953163	AT1G28360
chr1	9971282	9971670	AT1G28395
chr1	10077845	10078590	AT1G28680
chr1	10244957	10245331	AT1G29290
chr1	10260861	10262094	AT1G29330
chr1	10289281	10290534	AT1G29395
chr1	10489682	10490117	AT1G06303
chr1	10581074	10582284	AT1G30110
chr1	10596204	10596609	AT1G30135
chr1	10690391	10691160	AT1G30330
chr1	10813787	10815145	AT1G06347
chr1	10854509	10854931	AT1G30620
chr1	10887193	10887919	AT1G30690
chr1	10908771	10909683	AT1G30757
chr1	11221187	11223042	AT1G31350
chr1	11249191	11249867	AT1G31410
chr1	11472101	11473048	AT1G06473
chr1	11619684	11620616	AT1G32230
chr1	11798539	11801387	AT1G32640
chr1	11821177	11823548	AT1G32690
chr1	11845549	11846307	AT1G32740
chr1	11927523	11930528	AT1G32920
chr1	12054323	12057611	AT1G33240
chr1	12064054	12064586	AT1G33260
chr1	12358704	12359947	AT1G34000
chr1	12471608	12475260	AT1G34245
chr1	12589968	12590379	AT1G34430
chr1	13070808	13071579	AT1G35510
chr1	13115369	13118134	AT1G35560
chr1	13124898	13125788	AT1G35580
chr1	13533096	13533583	AT1G36160
chr1	16136468	16138101	AT1G42990
chr1	16836140	16838589	AT1G44350
chr1	16913409	16913915	AT1G44790
chr1	17097732	17098378	AT1G45170
chr1	17133159	17133840	AT1G45207
chr1	17192645	17193319	AT1G45688
chr1	17295248	17295912	AT1G07323
chr1	17375833	17376362	AT1G47380
chr1	17863134	17864953	AT1G48330
chr1	17906668	17907274	AT1G48430
chr1	18027574	18028410	at1g48742
chr1	18112188	18113176	AT1G07513
chr1	18364308	18364988	AT1G07573
chr1	18405297	18407816	AT1G49740
chr1	18621660	18622173	AT1G50260
chr1	18627337	18628763	AT1G50290
chr1	18690195	18691261	AT1G50450
chr1	18753424	18754341	AT1G50630
chr1	18770856	18771403	AT1G50660
chr1	19052154	19053187	AT1G51400
chr1	19173921	19175946	AT1G51700
chr1	19302196	19303643	AT1G07773
chr1	19496148	19496709	AT1G52347
chr1	19782215	19783675	AT1G53090
chr1	19819530	19822448	AT1G07873
chr1	19830561	19830977	AT1G53180
chr1	19843242	19849932	AT1G53220
chr1	19893225	19893813	AT1G53320
chr1	19913115	19913641	AT1G53380
chr1	19985786	19986246	AT1G53560
chr1	20198710	20199615	AT1G54100
chr1	20205996	20207447	AT1G54120
chr1	20429594	20433151	AT1G54740
chr1	20577384	20578447	AT1G55152
chr1	20617025	20617587	AT1G55265
chr1	20664834	20665395	AT1G55350
chr1	20669546	20670767	AT1G55360
chr1	20727858	20728422	AT1G55520
chr1	20731007	20731679	AT1G55530
chr1	20803034	20804259	AT1G55670
chr1	20860184	20860795	AT1G55810
chr1	20955949	20957177	AT1G56030
chr1	21035393	21037786	AT1G56210
chr1	21237597	21241243	AT1G56660
chr1	21552862	21553735	AT1G58200
chr1	21562730	21563082	AT1G58220
chr1	22053541	22054373	AT1G59900
chr1	22065720	22066092	AT1G59940
chr1	22593687	22595316	AT1G61260
chr1	22928158	22929270	ENSRNA049757732-T1
chr1	23018924	23019630	AT1G62300
chr1	23100222	23101437	AT1G62422
chr1	23104448	23106101	AT1G62420
chr1	23143886	23145476	AT1G62520
chr1	23286519	23287172	AT1G62870
chr1	23314719	23315222	AT1G08583
chr1	23412080	23412879	AT1G63130
chr1	23448767	23449039	AT1G63220
chr1	23534876	23535212	AT1G63460
chr1	23695575	23697252	AT1G63850
chr1	23760321	23761131	AT1G64040
chr1	23806932	23808076	AT1G08653
chr1	24056119	24056724	AT1G64760
chr1	24251956	24253769	AT1G65295
chr1	24361038	24362329	AT1G65520
chr1	24647029	24649128	AT1G66180
chr1	24657389	24657696	AT1G66200
chr1	24748002	24749333	AT1G66350
chr1	24769604	24771692	AT1G66400
chr1	24902519	24904982	AT1G66760
chr1	24955139	24955932	AT1G08857
chr1	25155952	25156677	AT1G67230
chr1	25229769	25232405	AT1G67340
chr1	25237720	25239145	AT1G67365
chr1	25319415	25320171	AT1G67560
chr1	25416859	25417914	AT1G67792
chr1	25514283	25514854	AT1G68060
chr1	25648701	25650174	AT1G68400
chr1	25676916	25677760	AT1G68470
chr1	25701641	25704515	AT1G68500
chr1	25706044	25706701	AT1G68510
chr1	25726887	25728428	AT1G68550
chr1	25736167	25737157	AT1G68560
chr1	25752135	25753077	AT1G68580
chr1	25780401	25783262	AT1G68670
chr1	25869983	25870972	AT1G68825
chr1	25951562	25952299	AT1G69030
chr1	26036411	26040472	AT1G69260
chr1	26057217	26058564	AT1G69310
chr1	26065382	26065835	AT1G69330
chr1	26163121	26163729	AT1G69570
chr1	26215348	26216801	AT1G69690
chr1	26292828	26293258	AT1G69830
chr1	26329541	26330800	AT1G69910
chr1	26398822	26403314	AT1G70090
chr1	26441535	26444703	AT1G09147
chr1	26474250	26478165	AT1G70290
chr1	26555062	26555730	AT1G70460
chr1	26565595	26566041	AT1G70490
chr1	26635787	26636366	AT1G70640
chr1	26656388	26660703	AT1G70700
chr1	26662798	26663459	AT1G70710
chr1	26726353	26728761	AT1G70895
chr1	26744516	26746036	AT1G70940
chr1	26792818	26793490	AT1G71020
chr1	26817010	26818176	AT1G71110
chr1	26891172	26891651	AT1G71350
chr1	26937822	26938479	AT1G71520
chr1	26963148	26964634	AT1G71695
chr1	27022073	27022432	AT1G71840
chr1	27053722	27054510	AT1G71880
chr1	27087773	27088607	AT1G71960
chr1	27097456	27098209	AT1G71980
chr1	27114206	27115187	AT1G72040
chr1	27214452	27215119	AT1G72280
chr1	27303010	27303534	AT1G72510
chr1	27307883	27309996	AT1G72520
chr1	27400996	27403072	AT1G72820
chr1	27478396	27479174	AT1G73060
chr1	27483727	27484744	AT1G73080
chr1	27639149	27641300	AT1G73500
chr1	27749062	27749713	AT1G73805
chr1	27780062	27780466	AT1G73875
chr1	27815191	27816071	AT1G73965
chr1	27823981	27824529	AT1G73990
chr1	27940221	27940935	AT1G74320
chr1	27981869	27984854	AT1G74450
chr1	27996520	27996988	AT1G74490
chr1	28155879	28157540	AT1G74960
chr1	28163327	28164821	AT1G75000
chr1	28183099	28186041	AT1G75070
chr1	28216355	28220848	AT1G09543
chr1	28260663	28261041	AT1G75310
chr1	28302373	28302935	AT1G75410
chr1	28313164	28313853	AT1G75440
chr1	28334909	28340411	AT1G75490
chr1	28424976	28427534	AT1G75700
chr1	28438240	28441391	AT1G75730
chr1	28533432	28534058	AT1G76030
chr1	28554527	28556193	AT1G76100
chr1	28603804	28604153	AT1G76240
chr1	28654247	28655006	AT1G76380
chr1	28668665	28669574	AT1G76410
chr1	28695496	28696356	AT1G76490
chr1	28745490	28749893	AT1G76600
chr1	28752846	28754347	AT1G76610
chr1	28774593	28775230	AT1G76670
chr1	28868011	28868940	AT1G76878
chr1	28915890	28917650	AT1G76952
chr1	28931451	28933227	AT1G76990
chr1	29004290	29005714	AT1G77200
chr1	29026906	29027893	AT1G77260
chr1	29034590	29035021	AT1G77280
chr1	29092555	29093918	AT1G77410
chr1	29187686	29188137	AT1G77660
chr1	29252734	29253623	AT1G77800
chr1	29271946	29272499	AT1G77850
chr1	29345224	29348051	AT1G78040
chr1	29387353	29389429	AT1G78100
chr1	29403707	29405059	AT1G78150
chr1	29418893	29419387	AT1G78190
chr1	29436200	29440230	AT1G78240
chr1	29442119	29444657	AT1G78250
chr1	29449517	29451035	AT1G78265
chr1	29451990	29453552	AT1G78280
chr1	29504190	29504863	AT1G78420
chr1	29548611	29549773	AT1G78560
chr1	29572082	29573998	AT1G78610
chr1	29598388	29599642	AT1G78700
chr1	29659758	29660430	AT1G78900
chr1	29740811	29742174	AT1G79060
chr1	29742993	29745155	AT1G79070
chr1	29759891	29761303	AT1G79110
chr1	29777739	29780175	AT1G79150
chr1	29945090	29945802	AT1G79590
chr1	29965392	29966741	AT1G79630
chr1	29975099	29975986	AT1G79660
chr1	29992572	29993678	AT1G79700
chr1	30014045	30014359	AT1G79770
chr1	30186514	30188714	AT1G80290
chr1	30237537	30246367	AT1G80440
chr1	30266819	30267833	AT1G80490
chr1	30302057	30304408	AT1G80610
chr1	30304770	30305531	AT1G80620
chr1	30403222	30405543	AT1G80920
chr2	108334	109751	AT2G01180
chr2	114781	115293	AT2G01190
chr2	220594	221330	AT2G01490
chr2	227040	227894	AT2G01500
chr2	261223	262185	AT2G04015
chr2	347054	347752	AT2G01810
chr2	416479	417161	AT2G01910
chr2	555918	556491	AT2G02160
chr2	632114	632808	AT2G02410
chr2	1587782	1588552	AT2G04550
chr2	1646212	1646995	AT2G04700
chr2	1800190	1800819	AT2G05070
chr2	1926396	1926847	AT2G04885
chr2	2271914	2272578	AT2G05920
chr2	4311959	4312383	AT2G10940
chr2	6043693	6044059	AT2G14260
chr2	6391948	6393175	AT2G14878
chr2	6741182	6741524	AT2G06445
chr2	6946552	6948290	AT2G15960
chr2	7200417	7201240	AT2G16600
chr2	7215378	7215906	AT2G16640
chr2	7593539	7594322	AT2G17480
chr2	7863979	7864633	AT2G18090
chr2	7909819	7910538	AT2G18170
chr2	8000824	8001251	AT2G18460
chr2	8080252	8080776	AT2G18630
chr2	8092353	8094771	AT2G18670
chr2	8138079	8140035	AT2G18790
chr2	8214811	8216556	AT2G18960
chr2	8230120	8230947	AT2G18969
chr2	8474842	8475817	AT2G19580
chr2	8478826	8479367	AT2G19600
chr2	8526554	8527352	AT2G19790
chr2	8531671	8535173	AT2G19800
chr2	8636840	8637307	AT2G20000
chr2	8759915	8760581	AT2G20300
chr2	8785809	8786143	AT2G20360
chr2	8899393	8900532	AT2G20630
chr2	8932898	8933853	AT2G20723
chr2	8942701	8943059	AT2G20750
chr2	8970384	8971943	AT2G20835
chr2	9037225	9038664	AT2G21060
chr2	9054229	9056542	AT2G21120
chr2	9072957	9073813	AT2G21170
chr2	9086941	9088384	AT2G07385
chr2	9119580	9120405	AT2G21300
chr2	9139942	9141801	AT2G21380
chr2	9214115	9215978	AT2G21520
chr2	9264972	9267073	AT2G21660
chr2	9273483	9273867	AT2G21720
chr2	9290375	9291122	AT2G21780
chr2	9303189	9303829	AT2G21820
chr2	9369133	9369665	AT2G22010
chr2	9426472	9429021	AT2G22170
chr2	9525952	9528643	AT2G22430
chr2	9530296	9530736	AT2G22450
chr2	9568301	9568912	AT2G22510
chr2	9577293	9578004	AT2G22530
chr2	9727892	9729091	AT2G22840
chr2	9731390	9733756	AT2G07850
chr2	9906385	9907034	AT2G23290
chr2	9924338	9927137	AT2G23321
chr2	9977299	9978793	AT2G23430
chr2	10083592	10084381	AT2G23700
chr2	10223686	10224364	AT2G24040
chr2	10566481	10568554	AT2G24790
chr2	10831989	10836980	AT2G25460
chr2	10942137	10942621	AT2G25690
chr2	11021701	11022035	AT2G25840
chr2	11036838	11037360	AT2G25880
chr2	11041501	11043555	AT2G25900
chr2	11175518	11177261	AT2G26260
chr2	11866644	11867223	AT2G27860
chr2	12113496	12114819	AT2G28350
chr2	12187651	12188384	AT2G28500
chr2	12225098	12226135	AT2G28550
chr2	12262952	12263512	AT2G28610
chr2	12406814	12408667	AT2G28890
chr2	12409255	12409748	AT2G28890
chr2	12633360	12634857	AT2G29500
chr2	12645809	12646690	AT2G29550
chr2	12804663	12806481	AT2G30010
chr2	12807490	12809617	AT2G30010
chr2	12818771	12823676	AT2G30040
chr2	12828691	12829532	AT2G30060
chr2	12907437	12908207	AT2G30260
chr2	13140909	13142717	AT2G30870
chr2	13185613	13186607	AT2G30980
chr2	13189699	13190910	AT2G30990
chr2	13193258	13194933	AT2G31010
chr2	13221928	13222901	AT2G31070
chr2	13231004	13232182	AT2G31081
chr2	13246933	13247365	AT2G31083
chr2	13645039	13649165	AT2G32100
chr2	13674095	13675119	AT2G32190
chr2	13726293	13726905	AT2G32315
chr2	13995497	13996873	AT2G32970
chr2	14020988	14022071	AT2G33050
chr2	14208972	14209596	AT2G33540
chr2	14252868	14253649	AT2G33700
chr2	14330813	14331852	AT2G33860
chr2	14544880	14547552	AT2G34510
chr2	14589537	14590885	AT2G34650
chr2	14591475	14592182	AT2G34650
chr2	14644733	14646181	AT2G34710
chr2	14752023	14753237	AT2G35000
chr2	14907460	14910537	AT2G35470
chr2	14965207	14965720	AT2G35620
chr2	14966456	14966851	AT2G35630
chr2	14982376	14982948	AT2G35640
chr2	14998852	14999904	AT2G35680
chr2	15065665	15066841	AT2G08775
chr2	15091008	15092606	AT2G35940
chr2	15098838	15100701	AT2G35950
chr2	15101874	15102791	AT2G35950
chr2	15126452	15129049	AT2G36030
chr2	15150056	15152847	AT2G36080
chr2	15159057	15159626	AT2G36090
chr2	15192295	15194079	AT2G08780
chr2	15206577	15207965	AT2G36270
chr2	15227662	15230660	AT2G36320
chr2	15276028	15279119	AT2G36410
chr2	15481091	15481836	AT2G36880
chr2	15556421	15557075	AT2G37035
chr2	15615524	15616734	AT2G37170
chr2	15753364	15754188	AT2G37540
chr2	15763122	15765989	AT2G37580
chr2	15783210	15783667	AT2G37630
chr2	15787498	15788546	AT2G37640
chr2	15788861	15790169	AT2G37640
chr2	15802525	15803119	AT2G37678
chr2	15874645	15875394	AT2G37940
chr2	15905210	15905919	AT2G38000
chr2	15925647	15926212	AT2G38060
chr2	15973834	15974796	AT2G38120
chr2	16073947	16074860	AT2G38370
chr2	16083372	16083977	AT2G38400
chr2	16165616	16166080	AT2G38650
chr2	16196009	16196394	AT2G38740
chr2	16399632	16400134	AT2G39260
chr2	16406793	16407319	AT2G39290
chr2	16451664	16452816	AT2G39390
chr2	16473555	16475014	AT2G39460
chr2	16530701	16532088	AT2G39660
chr2	16552680	16553930	AT2G09075
chr2	16556480	16557333	AT2G39705
chr2	16602884	16603470	AT2G39800
chr2	16641241	16644056	AT2G39870
chr2	16680123	16680924	AT2G39950
chr2	16688479	16690369	AT2G39980
chr2	16742981	16744682	AT2G40095
chr2	16771621	16774891	AT2G40140
chr2	16782005	16782578	AT2G40180
chr2	16803122	16804975	AT2G40230
chr2	16845247	16846410	AT2G40330
chr2	16963004	16963505	AT2G40640
chr2	17040109	17040437	AT2G40820
chr2	17112687	17115531	AT2G41010
chr2	17164308	17166621	AT2G41180
chr2	17199186	17200046	AT2G41240
chr2	17242124	17243045	AT2G41370
chr2	17330581	17331739	AT2G41550
chr2	17368584	17369824	AT2G09295
chr2	17402861	17403422	AT2G41710
chr2	17506222	17507704	AT2G41940
chr2	17508354	17510757	AT2G41940
chr2	17519126	17519518	AT2G41960
chr2	17525856	17527527	AT2G41990
chr2	17541436	17542633	AT2G42030
chr2	17582481	17583043	AT2G42190
chr2	17603590	17604173	AT2G42260
chr2	17615618	17616256	AT2G09360
chr2	17648063	17649988	AT2G42380
chr2	17701248	17701749	AT2G42500
chr2	17726549	17729025	AT2G42580
chr2	17733552	17734340	AT2G42590
chr2	17755933	17756477	AT2G42620
chr2	17805873	17806546	AT2G42790
chr2	17827226	17829147	AT2G42840
chr2	17835565	17838894	AT2G42870
chr2	17863593	17863958	AT2G42950
chr2	17885256	17886720	AT2G43010
chr2	17909026	17910080	AT2G43060
chr2	17926956	17927949	AT2G43120
chr2	18071942	18073438	AT2G43540
chr2	18143251	18143793	AT2G43795
chr2	18250642	18255978	AT2G44130
chr2	18278153	18279268	AT2G44210
chr2	18334326	18334723	AT2G44430
chr2	18438474	18439299	AT2G44735
chr2	18523121	18523846	AT2G09585
chr2	18579959	18581192	AT2G45050
chr2	18619290	18621419	AT2G45160
chr2	18624004	18624682	AT2G45170
chr2	18631986	18632429	AT2G45190
chr2	18705283	18706923	AT2G45400
chr2	18730509	18731213	AT2G45440
chr2	18810850	18812163	AT2G45660
chr2	18838952	18839848	AT2G45740
chr2	18866198	18867418	AT2G45830
chr2	18873491	18874573	AT2G45850
chr2	18882230	18883007	AT2G45880
chr2	18907609	18910559	AT2G45950
chr2	18910879	18916279	AT2G45970
chr2	18922078	18923270	AT2G46020
chr2	18944984	18945794	AT2G46060
chr2	18960801	18965550	AT2G46160
chr2	18980539	18982173	AT2G46225
chr2	18989835	18990758	AT2G46250
chr2	18998415	19000960	AT2G46270
chr2	19007782	19008305	AT2G46290
chr2	19010880	19011831	AT2G46308
chr2	19018841	19019537	AT2G46330
chr2	19088689	19089936	AT2G46500
chr2	19093010	19094647	AT2G46510
chr2	19138569	19139513	AT2G46610
chr2	19231594	19232782	AT2G46790
chr2	19244979	19245860	AT2G46830
chr2	19255253	19256826	AT2G46860
chr2	19391375	19393907	AT2G47240
chr2	19485893	19487637	AT2G47490
chr2	19534269	19534769	AT2G47630
chr2	19586730	19587282	AT2G47820
chr2	19594749	19595835	AT2G47844
chr2	19615414	19615832	AT2G47920
chr2	19622027	19623074	AT2G47940
chr2	19640658	19641623	AT2G48000
chr3	151393	152009	AT3G01400
chr3	278715	279115	AT3G01780
chr3	295125	296400	AT3G01820
chr3	336129	336506	AT3G02010
chr3	349261	350771	AT3G02040
chr3	370832	371501	AT3G02100
chr3	372490	375458	AT3G02110
chr3	375540	376929	AT3G01075
chr3	429011	430339	AT3G01115
chr3	451025	451503	AT3G02270
chr3	507877	511835	AT3G02470
chr3	536042	538767	AT3G02550
chr3	613322	614006	AT3G02830
chr3	622751	623548	AT3G02850
chr3	649292	650833	AT3G02910
chr3	673001	673556	AT3G02990
chr3	723619	724102	AT3G03140
chr3	729061	730158	AT3G03150
chr3	815455	815869	AT3G03440
chr3	851815	852137	AT3G03550
chr3	907281	907691	AT3G03680
chr3	913429	914984	AT3G03690
chr3	961398	962109	AT3G03790
chr3	1080207	1081437	AT3G04120
chr3	1135142	1138315	AT3G04290
chr3	1192152	1193208	AT3G04470
chr3	1256747	1258891	AT3G04630
chr3	1268088	1269334	AT3G04670
chr3	1288908	1292779	AT3G04730
chr3	1340402	1341610	AT3G04860
chr3	1362172	1363141	AT3G04930
chr3	1392733	1393255	AT3G05020
chr3	1397283	1397684	AT3G05030
chr3	1456830	1457465	AT3G05160
chr3	1538428	1539727	AT3G05370
chr3	1589120	1592470	AT3G05490
chr3	1735582	1737255	AT3G05830
chr3	1775137	1777057	AT3G05937
chr3	1831393	1834944	AT3G06070
chr3	1845829	1846760	AT3G06120
chr3	1956238	1956655	AT3G06420
chr3	2113183	2114132	AT3G06670
chr3	2126032	2133262	AT3G01885
chr3	2167428	2167855	AT3G06868
chr3	2285461	2285741	ENSRNA049492709-T1
chr3	2334478	2335781	AT3G07320
chr3	2345115	2349571	AT3G07350
chr3	2351774	2355270	AT3G07360
chr3	2356515	2358269	AT3G07360
chr3	2365116	2367590	AT3G07400
chr3	2388060	2389205	AT3G07470
chr3	2394461	2394806	AT3G07510
chr3	2419942	2420294	AT3G07570
chr3	2422573	2423204	AT3G07580
chr3	2440751	2441747	AT3G07650
chr3	2476198	2476770	AT3G07760
chr3	2633043	2634105	AT3G08670
chr3	2636301	2637894	AT3G08680
chr3	2646627	2647812	AT3G08710
chr3	2650650	2651621	AT3G08720
chr3	2742557	2743144	AT3G08990
chr3	2745277	2745841	AT3G09000
chr3	2832994	2833539	AT3G09230
chr3	2945741	2946616	AT3G09600
chr3	3374007	3375263	AT3G10770
chr3	3503694	3504224	AT3G11180
chr3	3512934	3513698	AT3G11210
chr3	3585341	3586477	AT3G11410
chr3	3652312	3653214	AT3G11580
chr3	3657823	3659132	AT3G11590
chr3	3729070	3732036	AT3G11820
chr3	3842691	3843186	AT3G12060
chr3	3862641	3864077	AT3G12120
chr3	3918941	3919738	AT3G12280
chr3	3923013	3923962	AT3G12320
chr3	3941760	3942536	AT3G12390
chr3	3985308	3986515	AT3G12560
chr3	4142285	4142816	AT3G12970
chr3	4175047	4176749	AT3G13040
chr3	4183894	4184785	AT3G13062
chr3	4289593	4290206	AT3G13275
chr3	4379405	4380049	AT3G13445
chr3	4402430	4403796	AT3G13510
chr3	4419301	4420255	AT3G13540
chr3	4444317	4444732	AT3G13600
chr3	4492486	4493580	AT3G13700
chr3	4495014	4496556	AT3G13720
chr3	4660269	4661249	AT3G14067
chr3	4833334	4834093	AT3G14440
chr3	4936905	4937455	AT3G14690
chr3	5001768	5002561	AT3G14870
chr3	5118823	5120936	AT3G15200
chr3	5121069	5126557	AT3G03035
chr3	5233713	5235262	AT3G15500
chr3	5248562	5249235	AT3G15518
chr3	5253863	5254809	AT3G15530
chr3	5372009	5372697	AT3G15880
chr3	5396821	5397089	AT3G15940
chr3	5556105	5557153	AT3G16370
chr3	5560970	5561531	AT3G16380
chr3	5644334	5646708	AT3G16570
chr3	5684039	5686986	AT3G16690
chr3	5762632	5763936	AT3G16860
chr3	5790282	5790664	AT3G16950
chr3	5826581	5827038	AT3G17090
chr3	5894610	5895323	AT3G17250
chr3	6044382	6044839	AT3G17680
chr3	6092538	6094453	AT3G17800
chr3	6180647	6181144	AT3G18050
chr3	6181719	6183531	AT3G18060
chr3	6258970	6259368	AT3G18250
chr3	6348481	6351959	AT3G18490
chr3	6380456	6381542	AT3G03705
chr3	6392501	6392819	AT3G03725
chr3	6393695	6394171	AT3G18560
chr3	6407815	6408421	AT3G18620
chr3	6435360	6436304	AT3G18710
chr3	6473318	6473869	AT3G18780
chr3	6490933	6491851	AT3G18830
chr3	6522716	6526958	AT3G18930
chr3	6545506	6546669	AT3G18980
chr3	6605235	6605957	AT3G19100
chr3	6616461	6617121	AT3G19150
chr3	6639126	6639873	AT3G19190
chr3	6780012	6780963	AT3G19540
chr3	6792591	6793419	AT3G19553
chr3	6804510	6805899	AT3G19590
chr3	7084700	7088364	AT3G20310
chr3	7092406	7094041	AT3G20340
chr3	7481905	7482363	AT3G21290
chr3	7501576	7502322	AT3G21320
chr3	7642137	7644590	AT3G21700
chr3	7665679	7666104	AT3G21760
chr3	7784335	7785068	AT3G22100
chr3	7833770	7834343	AT3G22190
chr3	7834812	7835362	AT3G22200
chr3	7908364	7910671	AT3G22370
chr3	7911958	7913591	AT3G22380
chr3	7959105	7960006	AT3G22440
chr3	8083229	8084698	AT3G22840
chr3	8151550	8152431	AT3G22970
chr3	8185588	8188096	AT3G04375
chr3	8194426	8194892	AT3G23050
chr3	8404254	8405444	AT3G23440
chr3	8518847	8519289	AT3G23670
chr3	8548528	8549751	AT3G23730
chr3	8557039	8558474	AT3G23750
chr3	8645983	8647041	AT3G23930
chr3	8685194	8688607	AT3G24050
chr3	8742872	8743377	AT3G24190
chr3	8878159	8878581	AT3G24440
chr3	8899992	8901172	AT3G24480
chr3	8921788	8923404	AT3G24503
chr3	8941028	8941983	AT3G24520
chr3	8942950	8943563	AT3G24518
chr3	8993748	8994183	AT3G24640
chr3	9007363	9009202	AT3G24670
chr3	9066012	9067048	AT3G24840
chr3	9103068	9103961	AT3G24929
chr3	9194942	9195655	AT3G25250
chr3	9357891	9359875	AT3G25700
chr3	9472297	9472775	AT3G25882
chr3	9486624	9486959	AT3G25905
chr3	9516965	9517503	AT3G26030
chr3	9588974	9589682	AT3G26200
chr3	9665563	9666677	AT3G26400
chr3	9682469	9684353	AT3G26450
chr3	9709721	9712931	AT3G26512
chr3	9827057	9828625	AT3G26740
chr3	9831790	9836205	AT3G26744
chr3	9911546	9912347	AT3G26890
chr3	9918525	9919126	AT3G26910
chr3	9979447	9980794	AT3G27050
chr3	10022412	10022935	AT3G27170
chr3	10046988	10047793	AT3G27210
chr3	10067132	10067904	AT3G27260
chr3	10129791	10130332	AT3G27360
chr3	10255612	10256900	AT3G27690
chr3	10517875	10518352	AT3G28200
chr3	10848054	10848584	AT3G28850
chr3	10909898	10913998	AT3G28910
chr3	11647966	11648863	AT3G29770
chr3	11798557	11799083	AT3G30165
chr3	11801991	11802776	AT3G30165
chr3	11924210	11924594	AT3G30300
chr3	11973896	11974455	AT3G30380
chr3	12448137	12452201	AT3G30775
chr3	13047178	13047489	AT3G32040
chr3	14309084	14309442	AT3G42150
chr3	14320741	14321206	AT3G42170
chr3	15951709	15953445	AT3G44260
chr3	16568657	16569711	AT3G45230
chr3	16788056	16791114	AT3G45730
chr3	16817271	16819075	AT3G45780
chr3	16840484	16841024	AT3G45830
chr3	17135058	17138769	AT3G46540
chr3	17177607	17181048	at3g07515
chr3	17306283	17307011	AT3G46970
chr3	17340182	17341296	AT3G47080
chr3	17361622	17362482	AT3G47160
chr3	17557735	17561435	AT3G47620
chr3	17633801	17635596	AT3G47800
chr3	17750329	17750939	AT3G48070
chr3	17893892	17894426	AT3G48330
chr3	17986917	17987772	AT3G48530
chr3	18029291	18029761	AT3G48660
chr3	18155082	18156205	AT3G48980
chr3	18262061	18262779	AT3G49260
chr3	18362035	18365599	AT3G49530
chr3	18466543	18470608	AT3G49790
chr3	18476647	18477250	AT3G49810
chr3	18493835	18494791	AT3G49870
chr3	18507554	18507968	ENSRNA049492730-T1
chr3	18546355	18546879	AT3G50030
chr3	18558791	18559716	AT3G50060
chr3	18566623	18567697	AT3G50070
chr3	18664707	18667086	AT3G50340
chr3	18672653	18673316	AT3G50350
chr3	18813513	18815329	AT3G08135
chr3	18834036	18835170	AT3G50685
chr3	18901037	18902474	AT3G50860
chr3	18923582	18924067	AT3G50920
chr3	18946401	18946860	AT3G51000
chr3	19024306	19025255	AT3G51240
chr3	19068676	19069561	AT3G51370
chr3	19078862	19080427	AT3G08200
chr3	19135119	19136038	AT3G51590
chr3	19167721	19169162	AT3G51670
chr3	19248902	19249536	AT3G51880
chr3	19268996	19270684	AT3G51920
chr3	19275784	19278292	AT3G51940
chr3	19280325	19282967	AT3G51950
chr3	19311876	19312947	AT3G52060
chr3	19322645	19323585	AT3G52105
chr3	19353289	19354172	AT3G52180
chr3	19392478	19394054	AT3G52290
chr3	19449689	19451770	AT3G52470
chr3	19451910	19453635	AT3G52480
chr3	19474884	19476119	AT3G52525
chr3	19534463	19536442	AT3G52710
chr3	19568842	19570950	AT3G52800
chr3	19620005	19621904	AT3G52910
chr3	19687181	19687864	AT3G53110
chr3	19706434	19707066	AT3G53180
chr3	19788690	19789739	AT3G53370
chr3	19797123	19797811	AT3G53400
chr3	19940440	19940805	AT3G53830
chr3	19995628	19997065	AT3G54000
chr3	19999122	20001001	AT3G54010
chr3	20037769	20038930	AT3G54100
chr3	20059495	20059793	AT3G54180
chr3	20116696	20117798	AT3G54320
chr3	20131667	20132798	AT3G54360
chr3	20142536	20143587	AT3G54400
chr3	20147420	20148792	AT3G54430
chr3	20228877	20229271	AT3G54650
chr3	20260958	20262629	AT3G54740
chr3	20295400	20297611	AT3G54810
chr3	20302588	20303998	AT3G54820
chr3	20376420	20376787	AT3G54990
chr3	20474716	20475016	AT3G55240
chr3	20476419	20476975	AT3G08455
chr3	20605684	20607919	AT3G55560
chr3	20689054	20691719	ENSRNA049757972-T1
chr3	20705159	20705666	AT3G55780
chr3	20709114	20709779	AT3G55800
chr3	20718625	20719147	AT3G55840
chr3	20763105	20763451	AT3G55960
chr3	20764525	20765767	AT3G55960
chr3	20773913	20779235	AT3G55980
chr3	20800604	20802241	AT3G56050
chr3	20819580	20819944	AT3G56100
chr3	20889934	20890432	AT3G56330
chr3	20902695	20903847	AT3G56370
chr3	20939528	20939907	AT3G56480
chr3	21058828	21062140	AT3G56880
chr3	21070202	21070553	AT3G56910
chr3	21122709	21124554	AT3G57070
chr3	21193296	21194105	AT3G57280
chr3	21236049	21238694	AT3G08905
chr3	21261042	21263153	AT3G57450
chr3	21298384	21300445	AT3G57530
chr3	21302790	21304243	AT3G57540
chr3	21412386	21414325	AT3G57800
chr3	21429833	21431049	AT3G57870
chr3	21433951	21435541	AT3G57880
chr3	21437659	21438556	AT3G57890
chr3	21448416	21449468	AT3G57930
chr3	21472716	21473411	AT3G09025
chr3	21484158	21484628	AT3G58030
chr3	21522502	21525857	AT3G58120
chr3	21638906	21639284	AT3G58500
chr3	21759645	21761737	AT3G58850
chr3	21817351	21817818	AT3G59020
chr3	21827293	21829637	AT3G59050
chr3	21829988	21832694	AT3G09185
chr3	21836334	21836913	AT3G59080
chr3	21949470	21950293	AT3G59400
chr3	22077983	22078655	AT3G59765
chr3	22247614	22249441	AT3G60200
chr3	22254236	22256612	AT3G60220
chr3	22273653	22274703	AT3G60260
chr3	22361803	22364991	AT3G60520
chr3	22373025	22374902	AT3G60530
chr3	22378424	22378982	AT3G60550
chr3	22399744	22400659	AT3G60600
chr3	22501447	22501857	AT3G60910
chr3	22726235	22726665	AT3G61415
chr3	22773253	22774034	AT3G61530
chr3	22784615	22786531	AT3G61580
chr3	22791830	22792150	AT3G61590
chr3	22797999	22798582	AT3G61610
chr3	22804366	22805724	AT3G61630
chr3	22808426	22811818	AT3G61640
chr3	22822583	22823808	AT3G61680
chr3	22886324	22888439	AT3G61829
chr3	22905983	22907902	AT3G61880
chr3	22931003	22931459	AT3G61910
chr3	22956535	22957268	AT3G61980
chr3	22978864	22979589	AT3G62060
chr3	22990971	22991532	AT3G62090
chr3	22994918	22996046	AT3G62100
chr3	23004114	23005081	AT3G62130
chr3	23153418	23154319	AT3G62600
chr3	23162237	23164161	AT3G62630
chr3	23164850	23166580	AT3G62630
chr3	23167133	23170361	AT3G62650
chr3	23185481	23186706	AT3G62695
chr3	23195389	23196469	AT3G62700
chr3	23201862	23203446	AT3G62720
chr3	23218102	23218693	AT3G62760
chr3	23276114	23277756	AT3G62980
chr3	23286248	23290167	AT3G63010
chr3	23344517	23345459	AT3G63190
chr3	23354831	23356739	AT3G63210
chr3	23419815	23420375	AT3G63430
chr3	23422338	23423366	AT3G63440
chr3	23429684	23430768	AT3G63450
chr3	23450025	23450753	AT3G63500
chr4	77684	78444	AT4G03525
chr4	128200	129014	AT4G00300
chr4	166112	166720	AT4G00370
chr4	176364	177471	AT4G00400
chr4	267835	268702	AT4G00630
chr4	273930	274415	AT4G00660
chr4	296994	297684	AT4G00720
chr4	455439	455877	AT4G01050
chr4	484254	486055	AT4G01130
chr4	522385	524661	AT4G01250
chr4	524897	526013	AT4G01250
chr4	549193	551106	AT4G01330
chr4	840839	841626	AT4G01935
chr4	843031	848233	AT4G01950
chr4	900963	901490	AT4G02055
chr4	1040739	1041854	AT4G02360
chr4	1151191	1151729	AT4G02620
chr4	1439706	1440386	AT4G03280
chr4	2571373	2572832	AT4G05020
chr4	2587146	2588342	AT4G05048
chr4	2660199	2660935	AT4G05150
chr4	5189491	5189883	AT4G08230
chr4	5739810	5742374	AT4G08950
chr4	5757654	5758576	AT4G08980
chr4	6083402	6083957	AT4G09630
chr4	6846991	6847335	AT4G11240
chr4	6891389	6892319	AT4G11330
chr4	6907883	6908341	AT4G11370
chr4	7099500	7099803	AT4G11800
chr4	7121066	7121371	AT4G11830
chr4	7127983	7128344	AT4G11845
chr4	7342946	7343745	AT4G12410
chr4	7683389	7683800	AT4G06010
chr4	7868629	7869970	AT4G13540
chr4	7963078	7964654	AT4G13710
chr4	8054066	8055334	AT4G13940
chr4	8100016	8100840	AT4G14030
chr4	8165023	8165702	AT4G14150
chr4	8260524	8261344	AT4G14350
chr4	8303602	8304146	AT4G14420
chr4	8344207	8345068	AT4G14540
chr4	8453020	8454286	AT4G14740
chr4	8484363	8486811	AT4G14770
chr4	8544969	8545332	AT4G14950
chr4	8714788	8715382	AT4G15260
chr4	9108106	9109086	ENSRNA049492421-T1
chr4	9144347	9144804	AT4G16146
chr4	9253489	9254724	AT4G16380
chr4	9266959	9267864	AT4G16430
chr4	9300269	9302986	AT4G16500
chr4	9443031	9444575	AT4G16780
chr4	9445714	9446368	AT4G16780
chr4	9555679	9559270	AT4G16983
chr4	9594968	9595566	AT4G17060
chr4	9668212	9671639	AT4G17243
chr4	9752589	9754240	AT4G17490
chr4	9775388	9775989	AT4G17530
chr4	9779750	9780390	AT4G17550
chr4	9816085	9816752	AT4G17615
chr4	9824871	9825397	AT4G17640
chr4	9842645	9843406	AT4G17680
chr4	9864433	9865392	AT4G17730
chr4	9897184	9898106	AT4G17800
chr4	9900623	9901320	AT4G17800
chr4	9928378	9930714	AT4G17870
chr4	9993611	9995183	AT4G18010
chr4	10217019	10217583	AT4G18530
chr4	10230947	10231650	AT4G18570
chr4	10290612	10292154	AT4G18700
chr4	10351886	10353587	AT4G18890
chr4	10390494	10392184	AT4G18970
chr4	10414099	10414703	AT4G19020
chr4	10459054	10459696	AT4G19110
chr4	10507817	10508727	AT4G19220
chr4	10521023	10521643	AT4G19230
chr4	10576212	10576907	AT4G19390
chr4	10648833	10650540	AT4G19530
chr4	10715642	10716387	AT4G19700
chr4	10808509	10808849	AT4G19950
chr4	11180091	11181045	AT4G20880
chr4	11425410	11426316	AT4G21450
chr4	11446786	11447928	AT4G21510
chr4	11455841	11456277	AT4G21534
chr4	11470095	11473342	AT4G21560
chr4	11545529	11547340	AT4G21740
chr4	11551790	11556317	AT4G21750
chr4	11785599	11786099	AT4G22290
chr4	11807027	11807990	AT4G22350
chr4	11895383	11898322	AT4G22590
chr4	11906700	11908184	AT4G22620
chr4	11956652	11957855	AT4G22756
chr4	12062531	12063045	AT4G23010
chr4	12067087	12070052	AT4G23020
chr4	12086420	12087795	AT4G23060
chr4	12316545	12318174	AT4G23630
chr4	12332668	12333258	AT4G23670
chr4	12426187	12426716	AT4G23910
chr4	12429895	12431640	AT4G23920
chr4	12519439	12521834	AT4G24110
chr4	12571266	12572260	AT4G24240
chr4	12763594	12764491	AT4G24760
chr4	12777251	12777798	AT4G24790
chr4	12785021	12786826	AT4G07285
chr4	12836461	12837514	AT4G24972
chr4	12863942	12864987	AT4G25030
chr4	12899797	12900359	AT4G25130
chr4	13022449	13024056	AT4G25490
chr4	13066551	13071484	AT4G25620
chr4	13086808	13088349	AT4G25680
chr4	13194407	13196833	AT4G26000
chr4	13223009	13224703	AT4G26090
chr4	13238879	13239282	AT4G26130
chr4	13462632	13463738	AT4G26700
chr4	13481590	13482136	AT4G26760
chr4	13542669	13543006	AT4G26970
chr4	13672226	13673192	AT4G27300
chr4	13685648	13687449	AT4G07805
chr4	13692654	13693090	AT4G27350
chr4	13717100	13718820	AT4G27430
chr4	13748928	13752569	AT4G27520
chr4	13761539	13762295	AT4G27560
chr4	13788172	13788772	AT4G27610
chr4	13903689	13904777	AT4G27940
chr4	13910628	13912531	AT4G27950
chr4	13965078	13966203	AT4G28090
chr4	14117315	14118895	AT4G28560
chr4	14165461	14166498	AT4G28703
chr4	14207445	14207765	AT4G28760
chr4	14332795	14333541	AT4G29090
chr4	14441959	14443386	AT4G29330
chr4	14564190	14566617	AT4G29740
chr4	14579261	14582109	AT4G29780
chr4	14701141	14702059	AT4G30074
chr4	14707644	14708889	AT4G30080
chr4	14790088	14791203	AT4G30200
chr4	14796465	14801190	AT4G30210
chr4	14806077	14808240	AT4G30230
chr4	14901954	14903582	AT4G30500
chr4	14949922	14950581	AT4G30630
chr4	14989961	14990680	AT4G30780
chr4	15039071	15039657	AT4G30900
chr4	15074312	15074730	AT4G30970
chr4	15185727	15186154	AT4G31280
chr4	15205196	15205714	AT4G31340
chr4	15228584	15228970	AT4G31380
chr4	15289233	15293406	AT4G31550
chr4	15395014	15395440	AT4G31820
chr4	15458497	15458943	AT4G08585
chr4	15485103	15487366	AT4G32020
chr4	15487549	15493995	AT4G32030
chr4	15528185	15529056	AT4G32160
chr4	15589531	15591901	AT4G32290
chr4	15597238	15599881	AT4G32300
chr4	15646394	15647113	AT4G32410
chr4	15675084	15677098	AT4G32480
chr4	15694926	15695366	AT4G32530
chr4	15764975	15765541	AT4G32680
chr4	15817119	15818454	AT4G32800
chr4	15896110	15896463	AT4G32920
chr4	15931043	15931580	AT4G33010
chr4	15941084	15941783	AT4G33040
chr4	15958532	15960211	AT4G33080
chr4	16053831	16054526	AT4G08785
chr4	16130312	16130938	AT4G33530
chr4	16271763	16272377	AT4G33950
chr4	16284843	16285581	AT4G33980
chr4	16354145	16358022	AT4G34150
chr4	16388942	16389917	AT4G34240
chr4	16393056	16395153	AT4G34250
chr4	16440748	16441455	AT4G34390
chr4	16449562	16450096	AT4G34410
chr4	16451307	16453498	AT4G08985
chr4	16483648	16484768	AT4G34480
chr4	16489769	16491567	AT4G34500
chr4	16497962	16498578	AT4G34530
chr4	16532780	16533423	AT4G34610
chr4	16612577	16613139	AT4G34860
chr4	16705899	16712171	AT4G35100
chr4	16714285	16715383	AT4G35110
chr4	16764131	16764823	AT4G35240
chr4	16773066	16773714	AT4G35250
chr4	16845240	16845583	AT4G35470
chr4	16950364	16952090	AT4G35780
chr4	16981839	16983728	AT4G35850
chr4	17017942	17019144	AT4G35930
chr4	17020766	17021871	AT4G35940
chr4	17040925	17041353	AT4G36010
chr4	17054967	17055418	AT4G36050
chr4	17114001	17114271	AT4G36160
chr4	17149030	17151282	AT4G36250
chr4	17183584	17185372	AT4G09305
chr4	17216636	17218328	AT4G09315
chr4	17249117	17250389	AT4G36550
chr4	17278533	17279642	AT4G36640
chr4	17318982	17319374	AT4G36740
chr4	17333985	17336473	AT4G36780
chr4	17372711	17374295	AT4G36880
chr4	17397166	17399608	AT4G09445
chr4	17426661	17427039	AT4G36960
chr4	17538658	17542194	AT4G37260
chr4	17576155	17577287	AT4G37380
chr4	17593980	17594936	AT4G37420
chr4	17615419	17616141	AT4G37460
chr4	17640306	17643851	AT4G37550
chr4	17665892	17668499	AT4G37590
chr4	17727431	17729012	AT4G37740
chr4	17764130	17764954	AT4G09665
chr4	17985716	17986709	AT4G38430
chr4	17997539	17999774	AT4G09705
chr4	18054554	18057359	AT4G38620
chr4	18072482	18074181	AT4G38680
chr4	18075617	18077183	AT4G38690
chr4	18077317	18078282	AT4G38700
chr4	18082308	18083761	AT4G38730
chr4	18083978	18084950	AT4G38740
chr4	18117078	18118020	AT4G38810
chr4	18126490	18130033	AT4G09765
chr4	18138975	18139397	AT4G38890
chr4	18141561	18143081	AT4G38900
chr4	18149261	18149741	AT4G38930
chr4	18151578	18152921	AT4G38932
chr4	18159776	18161179	AT4G38950
chr4	18192729	18193373	AT4G39050
chr4	18214500	18218962	AT4G39090
chr4	18302269	18303052	AT4G39360
chr4	18321052	18324050	AT4G39400
chr4	18432209	18433182	AT4G39730
chr4	18484096	18487898	at4g09925
chr4	18510143	18511667	AT4G39900
chr4	18538345	18539851	AT4G39980
chr4	18541972	18542825	AT4G39990
chr5	25937	28368	AT5G01075
chr5	37131	38220	AT5G01100
chr5	96738	98391	AT5G01240
chr5	141120	142223	AT5G00750
chr5	158602	160284	AT5G01380
chr5	199328	199669	AT5G01500
chr5	205827	206677	AT5G01520
chr5	263805	267499	AT5G01710
chr5	287348	287834	ENSRNA049758073-T1
chr5	289130	291937	AT5G01750
chr5	331348	332512	AT5G01850
chr5	378886	380267	AT5G01990
chr5	387192	390397	AT5G02020
chr5	448122	449349	AT5G02230
chr5	462361	463662	AT5G02260
chr5	608114	608625	AT5G02690
chr5	623100	625386	AT5G02760
chr5	632598	632907	AT5G02790
chr5	730026	734688	AT5G03120
chr5	792991	794159	AT5G03285
chr5	816395	818181	AT5G03355
chr5	865657	866662	AT5G03470
chr5	924444	925093	AT5G03630
chr5	964818	967396	AT5G03690
chr5	1158591	1160215	AT5G04220
chr5	1283017	1283475	AT5G04500
chr5	1308100	1309590	AT5G04560
chr5	1318724	1319531	AT5G04590
chr5	1360124	1360910	AT5G04720
chr5	1373693	1378399	AT5G04760
chr5	1379781	1384810	AT5G04780
chr5	1399283	1402229	AT5G04820
chr5	1422369	1423011	AT5G04885
chr5	1563089	1563400	AT5G05270
chr5	1624025	1624770	AT5G05480
chr5	1746164	1748255	AT5G05810
chr5	1788494	1788824	ENSRNA049492622-T1
chr5	1792339	1793176	AT5G05965
chr5	1804243	1804896	ENSRNA049492623-T1
chr5	1924162	1924991	AT5G06300
chr5	1951872	1953393	AT5G06390
chr5	2063145	2063813	AT5G06700
chr5	2070049	2071049	AT5G06710
chr5	2073122	2076038	AT5G06710
chr5	2166598	2167849	AT5G06980
chr5	2233175	2234231	AT5G07180
chr5	2266438	2268001	AT5G07220
chr5	2275807	2276210	AT5G07250
chr5	2280319	2280813	AT5G07270
chr5	2284047	2285395	AT5G07280
chr5	2292020	2293585	AT5G01385
chr5	2316850	2317319	AT5G07340
chr5	2458258	2458754	AT5G07730
chr5	2529173	2529772	AT5G07920
chr5	2578072	2578469	AT5G08040
chr5	2614378	2616564	AT5G01475
chr5	2665480	2666149	AT5G08280
chr5	2678382	2681246	AT5G08330
chr5	2681486	2682519	AT5G08335
chr5	2782989	2783543	AT5G08580
chr5	2821118	2822075	AT5G08680
chr5	2985098	2985953	AT5G09620
chr5	3031943	3033339	AT5G09760
chr5	3173153	3173612	AT5G01675
chr5	3183711	3185012	AT5G10150
chr5	3242027	3244328	AT5G10310
chr5	3285870	3286726	AT5G10450
chr5	3334718	3336548	AT5G10550
chr5	3377179	3379152	AT5G01815
chr5	3396055	3396644	AT5G10745
chr5	3398093	3400499	AT5G10750
chr5	3461537	3462149	AT5G10950
chr5	3524089	3528368	AT5G11090
chr5	3550194	3551085	AT5G11160
chr5	3694053	3696707	AT5G11530
chr5	3740123	3740633	AT5G11630
chr5	3771093	3772332	AT5G11700
chr5	3776389	3776981	AT5G11720
chr5	3831225	3832024	AT5G11890
chr5	3863442	3865076	AT5G11970
chr5	3989522	3991040	AT5G12330
chr5	4047320	4047735	AT5G12470
chr5	4092597	4093003	AT5G12950
chr5	4152522	4157619	AT5G13090
chr5	4184152	4184656	AT5G13170
chr5	4184793	4185221	AT5G13170
chr5	4188620	4190875	AT5G01965
chr5	4218530	4219639	AT5G02045
chr5	4219866	4221731	AT5G13225
chr5	4229331	4229727	AT5G13240
chr5	4422867	4424277	AT5G13700
chr5	4430583	4431684	AT5G13730
chr5	4441387	4442259	AT5G13760
chr5	4444143	4445615	AT5G13770
chr5	4460351	4461026	AT5G13820
chr5	4470736	4471458	AT5G13845
chr5	4507709	4508216	AT5G13970
chr5	4520959	4521652	AT5G14010
chr5	4633436	4634014	AT5G14370
chr5	4651082	4653274	AT5G14420
chr5	4693911	4694534	AT5G14550
chr5	4722018	4723067	AT5G14640
chr5	4922376	4922960	AT5G15160
chr5	5065962	5066388	AT5G15570
chr5	5245605	5246251	AT5G16050
chr5	5257262	5257606	AT5G16090
chr5	5271831	5273011	AT5G16150
chr5	5358455	5359467	AT5G16375
chr5	5362877	5363265	AT5G16390
chr5	5397293	5397740	AT5G16520
chr5	5418016	5420589	AT5G16570
chr5	5509250	5509790	AT5G16760
chr5	5529724	5530410	AT5G16810
chr5	5609135	5609622	AT5G17050
chr5	5664030	5664572	AT5G17230
chr5	5876324	5876698	AT5G17800
chr5	5893462	5893879	AT5G17830
chr5	6061456	6062828	AT5G18310
chr5	6126209	6127932	AT5G18470
chr5	6170180	6170904	AT5G18570
chr5	6223713	6226191	AT5G18670
chr5	6274576	6275315	AT5G18830
chr5	6361370	6362656	AT5G19040
chr5	6390677	6392911	AT5G02945
chr5	6529463	6530044	AT5G19380
chr5	6530436	6531876	AT5G19390
chr5	6759815	6760797	AT5G20010
chr5	6779514	6779958	AT5G20070
chr5	6831238	6837636	AT5G20250
chr5	6947067	6948294	AT5G20540
chr5	7006673	7007533	AT5G20700
chr5	7163403	7164985	AT5G03295
chr5	7227758	7229712	AT5G21482
chr5	7242641	7243261	AT5G21930
chr5	7277013	7277515	AT5G22000
chr5	7477823	7478468	AT5G22510
chr5	7540906	7541486	AT5G22690
chr5	7753191	7754022	AT5G23100
chr5	7777884	7778313	AT5G23120
chr5	7841213	7843510	AT5G23280
chr5	7912736	7913774	AT5G23460
chr5	7946138	7946577	AT5G23575
chr5	7960083	7960624	AT5G23610
chr5	7986323	7986819	AT5G23680
chr5	8037513	8039725	AT5G23850
chr5	8041591	8043280	AT5G23860
chr5	8058369	8058838	AT5G23890
chr5	8161287	8161689	AT5G24130
chr5	8416220	8419508	AT5G24590
chr5	8427207	8428426	AT5G24610
chr5	8538015	8538393	AT5G24850
chr5	8588417	8590077	AT5G24930
chr5	8730171	8731181	AT5G03935
chr5	8731663	8732709	AT5G25220
chr5	8892757	8893189	AT5G25540
chr5	8909693	8910278	AT5G25590
chr5	8953180	8953500	AT5G25754
chr5	8979221	8979615	AT5G25790
chr5	9315407	9315905	AT5G26680
chr5	9445203	9445584	AT5G26850
chr5	9480021	9480733	AT5G26940
chr5	9763943	9764276	AT5G27610
chr5	9819065	9820335	AT5G27730
chr5	9944389	9945272	AT5G27920
chr5	10238319	10238651	AT5G28262
chr5	10262616	10263070	AT5G28288
chr5	10295441	10295999	AT5G28300
chr5	10451943	10452386	AT5G28490
chr5	10613379	10614487	AT5G04785
chr5	10649772	10650178	AT5G28640
chr5	10799091	10801032	AT5G28770
chr5	13661772	13662088	AT5G35430
chr5	14123216	14123615	AT5G35970
chr5	14752922	14753478	AT5G37260
chr5	14912688	14914512	AT5G37540
chr5	15256112	15256564	AT5G38200
chr5	15404318	15404867	AT5G38470
chr5	15409429	15409901	AT5G38480
chr5	15640682	15644183	AT5G39080
chr5	15827478	15828001	AT5G39530
chr5	15874748	15875178	AT5G39650
chr5	16084995	16086037	AT5G40250
chr5	16433956	16435607	AT5G41050
chr5	16441099	16444590	AT5G41080
chr5	16581520	16582343	AT5G41410
chr5	16584357	16584695	AT5G41420
chr5	16736719	16740878	AT5G41810
chr5	16768894	16769492	AT5G41900
chr5	16812496	16818245	AT5G42050
chr5	16973687	16974860	AT5G42440
chr5	17096926	17098897	AT5G42650
chr5	17199552	17200204	AT5G42900
chr5	17223670	17224544	AT5G42950
chr5	17234914	17235384	AT5G42960
chr5	17245769	17246785	AT5G42990
chr5	17256000	17258574	AT5G43020
chr5	17298821	17299337	AT5G43100
chr5	17357831	17358495	AT5G43260
chr5	17526519	17526871	AT5G43630
chr5	17584899	17587825	AT5G43760
chr5	17610598	17611291	AT5G43810
chr5	17635628	17636214	AT5G43870
chr5	17730752	17733068	AT5G44063
chr5	17755551	17755924	AT5G44110
chr5	17780184	17780558	AT5G44170
chr5	17864432	17865322	AT5G44350
chr5	18093148	18094433	AT5G44800
chr5	18244030	18244566	AT5G45130
chr5	18358736	18359540	at5g45307
chr5	18368529	18371377	AT5G45340
chr5	18527065	18528961	AT5G45670
chr5	18576611	18579308	AT5G45800
chr5	18824692	18825375	AT5G46410
chr5	18943938	18944955	AT5G46690
chr5	18973926	18974392	AT5G46760
chr5	19030363	19031622	AT5G46880
chr5	19090003	19090485	AT5G47030
chr5	19131963	19132449	AT5G47100
chr5	19135085	19136742	AT5G47120
chr5	19163433	19164301	AT5G47180
chr5	19182469	19183844	AT5G06965
chr5	19217643	19220037	AT5G06985
chr5	19220716	19221401	AT5G06995
chr5	19299017	19299581	AT5G47590
chr5	19347653	19348128	AT5G47780
chr5	19366030	19366604	AT5G47820
chr5	19608143	19608804	AT5G48385
chr5	19644247	19645199	AT5G48480
chr5	19711208	19711768	AT5G48610
chr5	19732727	19733319	AT5G48655
chr5	19898837	19899783	AT5G49100
chr5	19960336	19960836	AT5G49230
chr5	20046478	20047131	AT5G49435
chr5	20049208	20049923	AT5G49440
chr5	20098285	20099102	AT5G49525
chr5	20166925	20167792	AT5G49665
chr5	20175946	20176291	AT5G49680
chr5	20542799	20545064	AT5G50450
chr5	20697897	20699519	AT5G50860
chr5	20720116	20721111	AT5G50920
chr5	20779259	20779856	AT5G51120
chr5	20823590	20823954	AT5G51230
chr5	20861303	20862459	AT5G51330
chr5	20937243	20938523	AT5G51545
chr5	21067937	21068293	AT5G51820
chr5	21155934	21156477	AT5G07855
chr5	21215575	21218873	AT5G52250
chr5	21284963	21286273	AT5G52430
chr5	21306503	21309161	AT5G52510
chr5	21330010	21330813	AT5G52560
chr5	21383639	21384120	AT5G52750
chr5	21449689	21450321	AT5G07925
chr5	21476868	21477261	AT5G52950
chr5	21483523	21484073	AT5G52980
chr5	21504493	21505216	AT5G53030
chr5	21513310	21513968	AT5G53050
chr5	21557181	21559404	AT5G07955
chr5	21676914	21677316	AT5G53430
chr5	21688081	21688951	AT5G53440
chr5	21700094	21700727	AT5G53460
chr5	22029802	22030082	AT5G54250
chr5	22115085	22116302	AT5G54470
chr5	22245544	22246883	AT5G54770
chr5	22280124	22280605	AT5G54840
chr5	22330868	22332287	AT5G55040
chr5	22347008	22347469	AT5G55070
chr5	22391962	22392411	AT5G55190
chr5	22472599	22473132	AT5G55470
chr5	22491159	22491527	AT5G55520
chr5	22594181	22594774	AT5G55830
chr5	22597503	22598100	AT5G55840
chr5	22603015	22603647	AT5G55850
chr5	22608711	22609681	AT5G55860
chr5	22752597	22753326	AT5G08435
chr5	22873354	22873863	AT5G56500
chr5	22880170	22880778	AT5G56510
chr5	22957650	22958021	AT5G56750
chr5	23009961	23010577	AT5G56880
chr5	23069208	23071591	AT5G57015
chr5	23091843	23092570	AT5G57060
chr5	23131479	23131836	AT5G08705
chr5	23222772	23223189	AT5G57340
chr5	23256999	23257302	AT5G57390
chr5	23267737	23268214	AT5G57410
chr5	23306268	23310601	AT5G57560
chr5	23317799	23318730	AT5G57580
chr5	23354440	23360273	AT5G08755
chr5	23475101	23475905	AT5G08815
chr5	23654428	23654791	AT5G58510
chr5	23691247	23693559	AT5G58620
chr5	23697419	23698178	AT5G58640
chr5	23786052	23786966	AT5G58900
chr5	23841388	23842901	AT5G59050
chr5	23844557	23845305	AT5G59070
chr5	23894533	23897032	AT5G59220
chr5	23934151	23935056	AT5G59340
chr5	23966961	23967889	AT5G59430
chr5	23978218	23978635	AT5G59460
chr5	23997427	24000920	AT5G59550
chr5	24101597	24102296	AT5G59820
chr5	24109082	24109711	AT5G59840
chr5	24139865	24140393	AT5G59950
chr5	24251483	24252263	AT5G60230
chr5	24279540	24280126	AT5G60360
chr5	24383311	24388234	AT5G60680
chr5	24481924	24484807	AT5G08975
chr5	24522628	24523045	AT5G60930
chr5	24836450	24837425	AT5G61820
chr5	24872929	24873506	AT5G61950
chr5	24884068	24885048	AT5G61960
chr5	24886769	24887541	AT5G61970
chr5	24952745	24954832	AT5G62130
chr5	24988563	24991657	AT5G62220
chr5	24995270	24996544	AT5G62230
chr5	25036589	25039298	AT5G62350
chr5	25186497	25187328	AT5G62710
chr5	25231730	25232185	AT5G62850
chr5	25248463	25249010	AT5G62900
chr5	25250170	25250894	AT5G62910
chr5	25308562	25308841	AT5G63090
chr5	25332608	25338558	AT5G63160
chr5	25378838	25380582	AT5G63320
chr5	25397943	25400542	AT5G63410
chr5	25422985	25424127	AT5G63500
chr5	25436145	25437731	AT5G09170
chr5	25497637	25498047	AT5G63700
chr5	25558486	25559237	AT5G63860
chr5	25644269	25644737	AT5G64070
chr5	25701921	25703274	AT5G64260
chr5	25703466	25705680	AT5G64260
chr5	25721474	25723296	AT5G64310
chr5	25748423	25749107	AT5G64400
chr5	25813903	25815323	AT5G64570
chr5	25932091	25932587	AT5G64880
chr5	26086985	26088041	AT5G65280
chr5	26104197	26105972	AT5G65310
chr5	26252051	26254068	AT5G65670
chr5	26262571	26264087	AT5G65683
chr5	26281336	26282050	AT5G65700
chr5	26315939	26316662	AT5G65780
chr5	26345877	26346435	AT5G65840
chr5	26365336	26370259	AT5G65925
chr5	26376244	26376791	AT5G65930
chr5	26425109	26425936	AT5G66080
chr5	26433560	26434157	AT5G66120
chr5	26497126	26500729	AT5G66320
chr5	26506290	26506853	AT5G66350
chr5	26531552	26532429	AT5G66440
chr5	26540918	26541877	AT5G66460
chr5	26659012	26660808	AT5G09705
chr5	26670744	26671552	AT5G66800
chr5	26764794	26766453	AT5G67060
chr5	26767465	26769522	AT5G67070
chr5	26786274	26786752	AT5G67110
chr5	26808923	26810487	AT5G67190
chr5	26874313	26874849	AT5G67360
chr5	26883177	26884788	AT5G67380
chr5	26900747	26907104	AT5G67420
chr5	26915796	26917394	AT5G67440
chr5	26932798	26934140	AT5G67480

## Sheet: Supplementary Table5
Supplementary Table 5. MUTE ChIP-seq peak and target gene with bHLH and BBR/BPC motif
Chr	Start	End	Target gene
chr1	11229	15462	AT1G01030
chr1	58314	59120	AT1G01120
chr1	107382	113205	AT1G01260
chr1	115844	122081	AT1G01305
chr1	145743	146751	AT1G01380
chr1	156491	160436	AT1G01430
chr1	180710	183864	AT1G01490
chr1	218529	229419	AT1G01610
chr1	239075	240345	AT1G01650
chr1	267438	271840	AT1G04047
chr1	301906	303973	AT1G01840
chr1	311418	312927	AT1G04077
chr1	354582	357956	AT1G02030
chr1	362470	365501	AT1G02060
chr1	367401	368645	AT1G02067
chr1	392646	394036	AT1G02110
chr1	394356	396019	AT1G02120
chr1	468591	469924	AT1G02350
chr1	562673	570386	AT1G02650
chr1	625615	627328	AT1G02840
chr1	698243	700598	AT1G03020
chr1	727273	728474	AT1G03060
chr1	879882	880490	AT1G03520
chr1	895615	901637	AT1G03600
chr1	907285	907851	AT1G03630
chr1	929463	933094	AT1G03730
chr1	951421	952388	AT1G03780
chr1	1023892	1024636	AT1G03990
chr1	1027556	1029361	AT1G04000
chr1	1035865	1036642	AT1G04010
chr1	1060738	1064875	AT1G04110
chr1	1312748	1313973	AT1G04690
chr1	1355478	1358924	AT1G04820
chr1	1441272	1442027	AT1G05030
chr1	1514956	1520771	AT1G05230
chr1	1635208	1636707	AT1G05520
chr1	1637124	1639550	AT1G05530
chr1	1704947	1705709	AT1G05680
chr1	1713426	1715083	AT1G04407
chr1	1744376	1746921	AT1G05805
chr1	1828164	1830169	AT1G06045
chr1	1876918	1878003	AT1G06148
chr1	1887232	1890694	AT1G06180
chr1	1896443	1897485	AT1G06200
chr1	2089488	2092724	AT1G06800
chr1	2104551	2105583	AT1G06850
chr1	2143226	2144018	AT1G06980
chr1	2172059	2176674	AT1G07090
chr1	2277530	2278011	AT1G07420
chr1	2332269	2336325	AT1G04597
chr1	2339261	2339840	AT1G07590
chr1	2347955	2352597	AT1G07630
chr1	2374348	2375105	AT1G07670
chr1	2420283	2422713	AT1G07820
chr1	2428679	2429981	AT1G07860
chr1	2431710	2433193	AT1G07870
chr1	2474689	2475493	AT1G07980
chr1	2487773	2489460	AT1G08010
chr1	2573364	2577295	AT1G08200
chr1	2689678	2691406	AT1G08500
chr1	2745959	2748390	AT1G08630
chr1	2964572	2965200	AT1G09180
chr1	2987737	2992163	AT1G09250
chr1	3093120	3095209	AT1G09560
chr1	3156219	3159282	AT1G09750
chr1	3247678	3248052	AT1G04753
chr1	3394135	3399133	AT1G10360
chr1	3415937	3416832	AT1G10400
chr1	3419018	3422277	AT1G10410
chr1	3514441	3519571	AT1G10640
chr1	3546605	3554415	AT1G10690
chr1	3609697	3614934	AT1G04823
chr1	3755802	3757097	AT1G11210
chr1	3866595	3867178	AT1G11480
chr1	3878539	3882063	AT1G11545
chr1	3950598	3951791	AT1G11720
chr1	4102081	4108655	AT1G12110
chr1	4187602	4197443	AT1G04947
chr1	4215901	4218124	AT1G12380
chr1	4225059	4235031	AT1G12420
chr1	4278807	4283361	AT1G12570
chr1	4370466	4371712	AT1G12820
chr1	4524971	4526746	AT1G13245
chr1	4528321	4531004	AT1G13250
chr1	4576296	4582287	AT1G13360
chr1	4712197	4714357	AT1G13740
chr1	4759182	4763025	AT1G13930
chr1	4770809	4773772	AT1G05037
chr1	4774952	4775818	AT1G13960
chr1	4782565	4783216	AT1G13970
chr1	4796260	4797862	AT1G14000
chr1	4831755	4833761	AT1G05053
chr1	4898453	4900073	AT1G14345
chr1	4904605	4909127	AT1G14350
chr1	4909598	4914152	AT1G14360
chr1	4933608	4946308	AT1G14440
chr1	4958811	4959475	AT1G14490
chr1	4990539	4992150	AT1G14580
chr1	4995724	4998934	AT1G05107
chr1	5068284	5071437	AT1G14720
chr1	5073088	5074621	AT1G14730
chr1	5082190	5082826	AT1G14750
chr1	5144839	5145988	AT1G05133
chr1	5148978	5152028	AT1G14920
chr1	5175226	5178081	AT1G15020
chr1	5193178	5194868	AT1G15100
chr1	5211860	5212323	AT1G15140
chr1	5420275	5422330	AT1G05197
chr1	5439928	5445105	AT1G15800
chr1	5446001	5450206	AT1G15830
chr1	5546924	5549349	AT1G16220
chr1	5828826	5829180	AT1G05283
chr1	5850534	5852337	AT1G17120
chr1	5874936	5880901	AT1G17200
chr1	5884353	5885231	AT1G17210
chr1	5890444	5891867	AT1G17230
chr1	5919858	5920840	AT1G17280
chr1	5977112	5982590	AT1G17430
chr1	6174204	6175189	AT1G17940
chr1	6218042	6223107	ENSRNA049757560-T1
chr1	6445029	6446842	AT1G05413
chr1	6452715	6453968	AT1G18710
chr1	6463224	6466841	AT1G05417
chr1	6474360	6476553	AT1G18773
chr1	6527717	6529136	AT1G18900
chr1	6561883	6563169	AT1G19000
chr1	6634843	6635340	AT1G05477
chr1	6671442	6672715	AT1G19300
chr1	6688244	6689631	AT1G19350
chr1	6753918	6754666	AT1G19490
chr1	6773667	6775008	AT1G19570
chr1	6781159	6785371	AT1G19620
chr1	6802468	6805833	AT1G19670
chr1	6882489	6884823	AT1G19850
chr1	6898279	6900090	AT1G19870
chr1	6932351	6933416	AT1G19970
chr1	6938764	6942217	AT1G20010
chr1	6968441	6971774	AT1G20100
chr1	7016246	7016872	AT1G20260
chr1	7037807	7043411	AT1G20330
chr1	7105037	7106314	AT1G20510
chr1	7166827	7168181	AT1G20670
chr1	7270022	7270887	AT1G20900
chr1	7340352	7341215	AT1G21000
chr1	7365521	7367571	AT1G21050
chr1	7374058	7378889	AT1G21070
chr1	7569588	7571402	AT1G21590
chr1	7609357	7613790	AT1G21680
chr1	7639904	7640506	AT1G21740
chr1	7644814	7645989	AT1G21750
chr1	7705821	7706419	AT1G21920
chr1	7918998	7920544	AT1G22430
chr1	7990841	7991768	AT1G22600
chr1	8004498	8007396	AT1G22640
chr1	8015478	8017515	AT1G22650
chr1	8153272	8154070	AT1G23020
chr1	8197982	8198664	AT1G23110
chr1	8219616	8220133	AT1G23190
chr1	8298067	8299563	AT1G23360
chr1	8310098	8310931	AT1G23390
chr1	8384404	8386821	AT1G23710
chr1	8419502	8420601	AT1G23820
chr1	8435820	8437272	AT1G23880
chr1	8531778	8534130	AT1G24120
chr1	8665098	8666200	AT1G24460
chr1	8692755	8694624	AT1G24530
chr1	8717789	8721019	AT1G24600
chr1	8839335	8840033	AT1G25220
chr1	8921635	8924831	AT1G25425
chr1	8936997	8942765	AT1G25450
chr1	8959000	8961001	AT1G25510
chr1	9043668	9044665	AT1G26150
chr1	9191100	9193337	AT1G26600
chr1	9202111	9202713	AT1G26620
chr1	9240904	9241334	AT1G26730
chr1	9454418	9461099	AT1G27210
chr1	9480705	9483496	AT1G27290
chr1	9492370	9494979	AT1G27330
chr1	9777448	9779372	AT1G28050
chr1	9884028	9891277	AT1G28280
chr1	9949808	9951205	AT1G28360
chr1	10072697	10079455	AT1G28670
chr1	10260398	10261613	AT1G29330
chr1	10287433	10291002	AT1G29395
chr1	10570842	10572201	AT1G30100
chr1	10581055	10582172	AT1G30110
chr1	10595826	10596942	AT1G30135
chr1	10690451	10692060	AT1G30330
chr1	10809385	10811241	AT1G30520
chr1	10813669	10816971	AT1G30530
chr1	10854436	10855176	AT1G30620
chr1	10887211	10887892	AT1G30690
chr1	11249328	11249820	AT1G31410
chr1	11421674	11423993	AT1G06453
chr1	11594455	11599051	AT1G32190
chr1	11671022	11673769	AT1G06537
chr1	11798457	11801490	AT1G32640
chr1	11819938	11822908	AT1G32690
chr1	11844605	11846313	AT1G32740
chr1	11876763	11877566	AT1G32790
chr1	12054119	12055221	AT1G33240
chr1	12090907	12092396	AT1G33350
chr1	12470789	12474938	AT1G34245
chr1	13070882	13071929	AT1G35510
chr1	13078451	13079759	AT1G35516
chr1	13115306	13117871	AT1G35560
chr1	13533123	13533605	AT1G36160
chr1	13603009	13604114	AT1G36230
chr1	13837791	13838507	AT1G06983
chr1	15605691	15608346	AT1G41830
chr1	16515013	16515884	AT1G43730
chr1	16913070	16913850	AT1G44790
chr1	17191348	17193418	AT1G45688
chr1	17221521	17227009	AT1G46264
chr1	17235186	17236254	AT1G46480
chr1	17252982	17254044	AT1G46554
chr1	17295135	17297079	AT1G07323
chr1	17375755	17376276	AT1G47380
chr1	17463876	17465428	AT1G47560
chr1	17762653	17766241	AT1G07467
chr1	17772769	17773857	AT1G48110
chr1	17862642	17864894	AT1G48330
chr1	17885021	17886610	AT1G48405
chr1	17906585	17908864	AT1G48430
chr1	18026836	18028440	ENSRNA049757656-T1
chr1	18111314	18113880	AT1G48960
chr1	18137813	18139092	AT1G49032
chr1	18264173	18264676	AT1G49350
chr1	18363011	18365034	AT1G07573
chr1	18451908	18452731	AT1G49840
chr1	18517149	18520401	AT1G07603
chr1	18627394	18628333	AT1G50290
chr1	18690291	18693017	AT1G50450
chr1	18755548	18758563	AT1G07657
chr1	18833488	18835417	AT1G50820
chr1	18953486	18955002	AT1G51170
chr1	19039969	19040406	AT1G51355
chr1	19052081	19053897	AT1G51400
chr1	19174087	19175608	AT1G51700
chr1	19302008	19306746	AT1G51950
chr1	19565036	19565805	AT1G52510
chr1	19782388	19783762	AT1G53090
chr1	19820010	19822532	AT1G53170
chr1	19830343	19830974	AT1G53180
chr1	19850942	19852102	AT1G53230
chr1	19879074	19880618	AT1G53300
chr1	19913207	19913825	AT1G53380
chr1	19973941	19976935	AT1G53510
chr1	20118153	20123092	AT1G53885
chr1	20130352	20135435	AT1G53903
chr1	20159878	20161813	AT1G54010
chr1	20198522	20199576	AT1G54100
chr1	20205720	20207413	AT1G54120
chr1	20458191	20459128	AT1G54860
chr1	20577493	20578322	AT1G55152
chr1	20616981	20617837	AT1G55265
chr1	20669702	20670550	AT1G55360
chr1	20727889	20728387	AT1G55520
chr1	20731111	20731661	AT1G55530
chr1	20802299	20804789	AT1G55670
chr1	20813814	20816400	AT1G55690
chr1	20954731	20957243	AT1G56030
chr1	20967445	20972079	AT1G56070
chr1	21034417	21037127	AT1G56210
chr1	21552557	21553690	AT1G58200
chr1	22050698	22052145	AT1G59900
chr1	22053630	22054309	AT1G59900
chr1	22065664	22066143	AT1G59940
chr1	22223937	22224976	AT1G60270
chr1	22336323	22337282	AT1G60630
chr1	22373649	22378575	AT1G60783
chr1	22490413	22491734	AT1G61065
chr1	22883129	22888304	AT1G61900
chr1	22888776	22889192	AT1G61920
chr1	22905642	22906206	AT1G61970
chr1	22928148	22933204	ENSRNA049757732-T1
chr1	23016311	23020842	AT1G62300
chr1	23144344	23145543	AT1G62520
chr1	23286619	23287754	AT1G62870
chr1	23314654	23315314	AT1G08583
chr1	23342435	23342990	AT1G63000
chr1	23760294	23761040	AT1G64040
chr1	23783268	23788224	AT1G64080
chr1	23806901	23807921	AT1G08653
chr1	23910324	23913374	AT1G64390
chr1	23936631	23937310	AT1G64440
chr1	24010876	24011388	AT1G08717
chr1	24028407	24036395	AT1G64670
chr1	24127104	24128030	AT1G64950
chr1	24167790	24171845	AT1G65060
chr1	24251396	24253828	AT1G65295
chr1	24361122	24362057	AT1G65520
chr1	24385677	24389293	AT1G65590
chr1	24441693	24444125	AT1G65730
chr1	24586263	24587001	AT1G66040
chr1	24647008	24648950	AT1G66180
chr1	24747941	24750251	AT1G66350
chr1	24769284	24771796	AT1G66400
chr1	24883163	24884881	at1g66725
chr1	25047306	25049810	AT1G67090
chr1	25237332	25239782	AT1G67365
chr1	25249769	25250738	AT1G67400
chr1	25333281	25333992	AT1G67590
chr1	25416838	25418104	AT1G67792
chr1	25621652	25622439	AT1G68360
chr1	25645673	25650704	AT1G08987
chr1	25676472	25678538	AT1G68470
chr1	25685716	25687710	AT1G68480
chr1	25701533	25704241	AT1G68500
chr1	25706002	25706849	AT1G68510
chr1	25723129	25731354	AT1G68550
chr1	25735659	25741692	AT1G68560
chr1	25778984	25784271	AT1G68670
chr1	25870152	25870720	AT1G68825
chr1	25949796	25955423	AT1G09037
chr1	26035135	26040497	AT1G69252
chr1	26056989	26059067	AT1G69310
chr1	26065368	26065779	AT1G69330
chr1	26090167	26093904	AT1G69420
chr1	26139832	26144863	AT1G69530
chr1	26181713	26183313	AT1G69600
chr1	26214995	26217508	AT1G69690
chr1	26297944	26300691	AT1G69850
chr1	26329813	26332382	AT1G69910
chr1	26377216	26378194	AT1G70020
chr1	26398982	26403522	AT1G70090
chr1	26438675	26446135	AT1G70209
chr1	26565220	26566081	AT1G70490
chr1	26658646	26663560	AT1G70710
chr1	26682923	26684214	AT1G70750
chr1	26725288	26729271	AT1G70895
chr1	26742793	26746067	AT1G70940
chr1	26814220	26819105	AT1G71110
chr1	26887078	26888397	AT1G71340
chr1	26935557	26936542	AT1G71500
chr1	26937792	26939522	AT1G71520
chr1	26963030	26967165	AT1G71695
chr1	26976191	26982069	AT1G09263
chr1	27028918	27033589	AT1G71866
chr1	27053787	27054587	AT1G71880
chr1	27085200	27088519	AT1G71960
chr1	27113995	27115816	AT1G72050
chr1	27210637	27211637	AT1G72275
chr1	27400062	27403265	AT1G72820
chr1	27478579	27479237	AT1G73060
chr1	27484055	27484843	AT1G73080
chr1	27594074	27596569	AT1G73390
chr1	27639390	27641856	AT1G73500
chr1	27814385	27817092	AT1G73965
chr1	27939649	27941109	AT1G74310
chr1	27981987	27985380	AT1G74453
chr1	27995860	27997136	AT1G74490
chr1	28064447	28065433	AT1G74700
chr1	28154570	28159380	AT1G74960
chr1	28163459	28164673	AT1G75000
chr1	28182555	28186688	ENSRNA049492570-T1
chr1	28201321	28202136	AT1G75130
chr1	28216489	28219893	AT1G75180
chr1	28223229	28224386	AT1G75200
chr1	28290024	28293642	AT1G75390
chr1	28313187	28313762	AT1G75440
chr1	28334853	28335894	AT1G75490
chr1	28373089	28378645	AT1G75580
chr1	28401436	28408772	AT1G75640
chr1	28425244	28427820	AT1G75710
chr1	28495302	28501828	AT1G75900
chr1	28546152	28556072	AT1G76090
chr1	28602917	28604491	AT1G76240
chr1	28653976	28655411	AT1G76380
chr1	28668734	28670815	AT1G76410
chr1	28695552	28697044	AT1G76490
chr1	28743085	28750028	AT1G76600
chr1	28752141	28756862	AT1G76620
chr1	28770865	28773271	AT1G76660
chr1	28867501	28868915	AT1G76878
chr1	28889013	28891144	ENSRNA049757802-T1
chr1	28916039	28917583	AT1G76952
chr1	29004277	29005502	AT1G77200
chr1	29026626	29027778	AT1G77260
chr1	29092533	29094306	AT1G77420
chr1	29187646	29188118	AT1G77660
chr1	29236133	29240320	AT1G77760
chr1	29252716	29253771	AT1G77800
chr1	29303027	29304198	AT1G77932
chr1	29385667	29389455	AT1G78100
chr1	29403471	29405220	AT1G78150
chr1	29440670	29444481	AT1G78250
chr1	29446752	29451350	AT1G78265
chr1	29451979	29453002	AT1G78280
chr1	29548471	29550253	AT1G78570
chr1	29557637	29561325	AT1G78580
chr1	29566056	29567633	AT1G78600
chr1	29571522	29574011	AT1G78610
chr1	29598027	29600628	AT1G78700
chr1	29659877	29660527	AT1G78900
chr1	29714949	29716380	AT1G78995
chr1	29739929	29746099	AT1G79060
chr1	29752832	29768884	AT1G79110
chr1	29777703	29783959	AT1G79160
chr1	29897494	29899077	AT1G79485
chr1	29945153	29946357	AT1G79590
chr1	29964464	29967141	AT1G79630
chr1	29975034	29976978	AT1G09897
chr1	29989549	29993809	AT1G09907
chr1	30012994	30015988	AT1G79770
chr1	30150195	30152150	AT1G80160
chr1	30184864	30192390	AT1G80290
chr1	30200019	30202151	AT1G80340
chr1	30241773	30246571	AT1G80450
chr1	30266392	30267930	AT1G80490
chr1	30302188	30304548	AT1G80610
chr1	30403413	30404765	AT1G80920
chr2	114834	115454	AT2G01190
chr2	261138	262190	AT2G04015
chr2	347032	347947	AT2G01810
chr2	504686	507837	AT2G02070
chr2	630960	632939	AT2G02410
chr2	893134	893736	AT2G03040
chr2	997720	999890	AT2G03280
chr2	1588081	1588473	AT2G04550
chr2	1876589	1876921	AT2G05185
chr2	1926187	1926934	AT2G04885
chr2	2080432	2081810	AT2G05620
chr2	3244750	3258406	AT2G07777
chr2	3259753	3509671	AT2G07794
chr2	5675407	5676242	AT2G13610
chr2	6181002	6181521	AT2G14520
chr2	6354175	6355080	AT2G14775
chr2	6391209	6393029	AT2G14878
chr2	6741100	6745009	AT2G06445
chr2	6865423	6866109	AT2G15760
chr2	7200693	7202228	AT2G16600
chr2	7863920	7864679	AT2G18090
chr2	8139465	8139959	AT2G18790
chr2	8214961	8216558	AT2G18960
chr2	8221569	8223308	AT2G18960
chr2	8229028	8231004	AT2G18969
chr2	8239651	8240048	AT2G18990
chr2	8323591	8325010	AT2G19180
chr2	8474329	8475959	AT2G19580
chr2	8478868	8479545	AT2G19600
chr2	8495753	8499563	AT2G19660
chr2	8636610	8637099	AT2G20000
chr2	8778284	8778934	AT2G20340
chr2	8854828	8859246	AT2G20570
chr2	8930652	8933701	AT2G20723
chr2	9035226	9038400	AT2G21060
chr2	9043178	9043597	AT2G21080
chr2	9054224	9056366	AT2G21120
chr2	9119605	9120907	AT2G21300
chr2	9121409	9122180	AT2G21300
chr2	9128839	9133190	AT2G21330
chr2	9139616	9142484	AT2G21380
chr2	9212909	9216048	AT2G07425
chr2	9265010	9267060	AT2G21660
chr2	9273210	9273865	AT2G21720
chr2	9319694	9320433	AT2G21860
chr2	9369060	9369432	AT2G22010
chr2	9426847	9429033	AT2G22170
chr2	9478584	9480316	AT2G22310
chr2	9525952	9528221	AT2G22430
chr2	9577347	9578842	AT2G22530
chr2	9701856	9706842	AT2G22800
chr2	9727935	9729549	AT2G22840
chr2	9731514	9732681	AT2G07850
chr2	9743934	9748400	AT2G22900
chr2	9924490	9926650	AT2G23320
chr2	9977254	9978907	AT2G23430
chr2	9989971	9996099	AT2G23450
chr2	10565551	10568563	AT2G24790
chr2	10834043	10836731	AT2G25460
chr2	10846952	10850953	AT2G25490
chr2	11036853	11043600	AT2G25900
chr2	11297765	11299330	AT2G26570
chr2	11866383	11867425	AT2G27860
chr2	12225252	12226247	AT2G28550
chr2	12248853	12249823	AT2G28590
chr2	12262787	12263616	AT2G28610
chr2	12342971	12343690	AT2G28780
chr2	12403952	12410714	AT2G28890
chr2	12633306	12634837	AT2G29500
chr2	12643563	12646653	AT2G29550
chr2	12681717	12685621	AT2G29670
chr2	12781327	12785137	AT2G29980
chr2	12907290	12909259	AT2G30260
chr2	13193116	13195040	AT2G31010
chr2	13220664	13223257	AT2G31070
chr2	13445822	13448071	AT2G31585
chr2	13646907	13649095	AT2G32100
chr2	14020826	14022580	AT2G33050
chr2	14146321	14147004	AT2G33380
chr2	14253072	14253715	AT2G33700
chr2	14320391	14320911	AT2G33847
chr2	14328220	14328973	AT2G33860
chr2	14553428	14553973	AT2G34540
chr2	14589465	14592624	AT2G34650
chr2	14751762	14753172	AT2G35000
chr2	14756355	14758181	AT2G35020
chr2	14965219	14965766	AT2G35620
chr2	14966470	14966892	AT2G35630
chr2	14982186	14983282	AT2G35640
chr2	14998838	15000047	AT2G35690
chr2	15043088	15044249	AT2G35800
chr2	15059449	15060722	AT2G35860
chr2	15072688	15075752	AT2G35910
chr2	15091145	15092590	AT2G35940
chr2	15099085	15100704	AT2G35950
chr2	15126513	15133572	AT2G36030
chr2	15150045	15152801	AT2G36080
chr2	15158384	15159676	AT2G36090
chr2	15206804	15207916	AT2G36270
chr2	15275838	15277402	AT2G36410
chr2	15478759	15482422	AT2G36880
chr2	15584757	15588433	AT2G37080
chr2	15641472	15642365	AT2G37250
chr2	15682752	15688881	AT2G37380
chr2	15762836	15766140	AT2G37580
chr2	15802454	15804020	AT2G37678
chr2	15874558	15875716	AT2G37940
chr2	15905010	15907462	AT2G38010
chr2	15925222	15930123	AT2G08920
chr2	15972244	15977796	AT2G38120
chr2	15980496	15981243	AT2G38140
chr2	16061360	16064719	AT2G08955
chr2	16165641	16166299	AT2G38660
chr2	16399505	16400724	AT2G39270
chr2	16473370	16476410	AT2G39460
chr2	16538976	16549629	AT2G39700
chr2	16551693	16553943	AT2G09075
chr2	16601940	16603964	AT2G39800
chr2	16639585	16646690	AT2G39870
chr2	16688479	16690276	AT2G39980
chr2	16742861	16746599	AT2G40100
chr2	16771731	16774400	AT2G40140
chr2	16779024	16784207	AT2G40180
chr2	16797283	16797734	AT2G40220
chr2	16802998	16805023	AT2G40230
chr2	16845028	16846238	AT2G40330
chr2	16948259	16950493	AT2G40600
chr2	16968817	16972241	AT2G40670
chr2	17113899	17115335	AT2G41010
chr2	17129963	17131072	AT2G09215
chr2	17158533	17162798	AT2G41170
chr2	17163148	17168415	AT2G41178
chr2	17199141	17200426	AT2G41240
chr2	17208679	17212362	AT2G41280
chr2	17248986	17250413	AT2G41380
chr2	17367225	17368915	AT2G41660
chr2	17456875	17458157	AT2G41830
chr2	17502399	17510921	AT2G41940
chr2	17541803	17544621	AT2G42040
chr2	17561409	17563263	AT2G42110
chr2	17570172	17573849	AT2G42150
chr2	17645685	17649948	AT2G42380
chr2	17726140	17729626	AT2G42580
chr2	17755907	17756789	AT2G42620
chr2	17805792	17807117	AT2G42790
chr2	17808028	17810277	AT2G42800
chr2	17825280	17829138	AT2G42840
chr2	17835418	17840804	AT2G09405
chr2	17863632	17863982	AT2G42950
chr2	17885724	17886642	AT2G43010
chr2	17890848	17892052	AT2G43020
chr2	17935465	17935973	AT2G43140
chr2	17975523	17977316	AT2G43240
chr2	18072008	18074246	AT2G43550
chr2	18106529	18109380	AT2G43680
chr2	18142728	18143947	AT2G43795
chr2	18185006	18189182	AT2G43910
chr2	18199871	18200437	AT2G43945
chr2	18253409	18254904	AT2G44130
chr2	18278004	18279937	AT2G44210
chr2	18332782	18336195	AT2G44430
chr2	18437043	18439423	AT2G44730
chr2	18448840	18450008	AT2G44745
chr2	18523001	18523868	AT2G09590
chr2	18577896	18581914	AT2G45040
chr2	18582498	18584539	AT2G45050
chr2	18672098	18673041	AT2G45290
chr2	18703390	18706920	AT2G45400
chr2	18725324	18728820	AT2G45430
chr2	18730659	18731437	AT2G45440
chr2	18732557	18734580	AT2G45450
chr2	18749048	18749756	AT2G45490
chr2	18783907	18790995	AT2G45590
chr2	18866238	18867559	AT2G45830
chr2	18869055	18869441	AT2G45840
chr2	18881098	18884214	AT2G45880
chr2	18907563	18919540	AT2G45970
chr2	18921502	18923494	AT2G46020
chr2	18958907	18959405	AT2G46140
chr2	18960940	18965674	AT2G46160
chr2	18980805	18982779	AT2G46225
chr2	18998389	19000967	AT2G46270
chr2	19007680	19009034	AT2G46300
chr2	19010720	19013457	AT2G46310
chr2	19027061	19030455	AT2G46360
chr2	19088735	19097415	AT2G46510
chr2	19138685	19140994	AT2G46620
chr2	19153554	19155460	AT2G46660
chr2	19196549	19201418	AT2G46720
chr2	19220430	19221594	AT2G46765
chr2	19231969	19232808	AT2G46790
chr2	19239560	19241225	AT2G46810
chr2	19244928	19245717	AT2G46830
chr2	19255443	19258744	AT2G46860
chr2	19281476	19283947	AT2G46930
chr2	19318711	19320350	ENSRNA049757897-T1
chr2	19368275	19370821	AT2G47180
chr2	19390271	19395605	AT2G47240
chr2	19475321	19479730	AT2G47460
chr2	19543076	19546279	AT2G47670
chr2	19569523	19570743	AT2G47780
chr2	19615195	19616348	AT2G47920
chr2	19640535	19641831	AT2G48000
chr3	190623	198451	AT3G01490
chr3	349109	351051	AT3G02040
chr3	370502	377282	AT3G02110
chr3	398884	401987	AT3G02170
chr3	428088	430265	AT3G01115
chr3	450974	451401	AT3G02270
chr3	494700	495915	AT3G02410
chr3	508041	511832	AT3G02470
chr3	536080	538748	AT3G02550
chr3	549755	551683	AT3G02600
chr3	673100	673655	AT3G02990
chr3	729101	730393	AT3G03160
chr3	815534	815952	AT3G03440
chr3	850528	852171	AT3G03550
chr3	907152	911365	AT3G03680
chr3	912715	916677	AT3G03690
chr3	961424	962247	AT3G03790
chr3	1086415	1088608	AT3G04140
chr3	1132233	1138092	AT3G04290
chr3	1191580	1193857	AT3G04470
chr3	1256376	1262556	AT3G04630
chr3	1267997	1269375	AT3G04670
chr3	1287450	1292853	AT3G04730
chr3	1340243	1342323	AT3G04860
chr3	1392383	1393188	AT3G05020
chr3	1456073	1457386	AT3G05160
chr3	1539089	1539649	AT3G05380
chr3	1621298	1623717	AT3G05590
chr3	1703701	1704399	AT3G05750
chr3	1735322	1740339	AT3G05835
chr3	1755061	1758632	AT3G05880
chr3	1817164	1818665	AT3G06019
chr3	1844513	1855497	AT3G06125
chr3	2113159	2115060	AT3G06670
chr3	2125836	2131148	AT3G01885
chr3	2131626	2133089	AT3G06760
chr3	2136374	2145906	AT3G06778
chr3	2167370	2168078	AT3G06868
chr3	2225137	2225741	AT3G07030
chr3	2285282	2285796	AT3G07180
chr3	2345484	2349718	AT3G07350
chr3	2351189	2358381	AT3G07360
chr3	2364140	2367682	AT3G07390
chr3	2475263	2477154	AT3G07760
chr3	2633118	2634815	AT3G08670
chr3	2646834	2647847	AT3G08710
chr3	2650816	2652182	AT3G08720
chr3	2706235	2706846	AT3G08890
chr3	2742351	2743330	AT3G08990
chr3	2745172	2747666	AT3G09000
chr3	2914246	2915911	AT3G09480
chr3	2924429	2925764	AT3G09530
chr3	2939032	2941673	AT3G09570
chr3	2942020	2946703	AT3G09580
chr3	2995545	2998468	AT3G09770
chr3	3161108	3161904	AT3G10220
chr3	3301051	3304398	AT3G10570
chr3	3313962	3315831	AT3G10600
chr3	3427947	3430523	AT3G10960
chr3	3503462	3504648	AT3G11180
chr3	3512870	3513725	AT3G11210
chr3	3583698	3586311	AT3G11410
chr3	3627170	3628665	AT3G02435
chr3	3649847	3651543	AT3G11580
chr3	3657786	3658280	AT3G11590
chr3	3859786	3860877	AT3G12120
chr3	3862000	3864116	AT3G12120
chr3	3922985	3924125	AT3G12320
chr3	3941565	3942867	AT3G12390
chr3	3985097	3986468	AT3G12560
chr3	4082443	4085489	AT3G12835
chr3	4140581	4142840	AT3G12970
chr3	4288961	4290012	AT3G13275
chr3	4402305	4404081	AT3G13510
chr3	4444009	4445212	AT3G13600
chr3	4492407	4497182	AT3G13710
chr3	4577751	4578832	AT3G13890
chr3	4632645	4635712	AT3G14000
chr3	4722430	4725972	AT3G02895
chr3	4797951	4799254	AT3G14370
chr3	4799953	4800896	AT3G14370
chr3	4832412	4833852	AT3G14440
chr3	4908062	4908911	AT3G14595
chr3	4995524	4996680	AT3G14850
chr3	5001036	5004423	AT3G14870
chr3	5061771	5062652	AT3G15030
chr3	5119070	5127686	AT3G03035
chr3	5233927	5235371	AT3G15500
chr3	5252194	5254267	AT3G15520
chr3	5357836	5362764	AT3G15860
chr3	5371740	5372760	AT3G15880
chr3	5475239	5475979	AT3G16170
chr3	5644346	5646438	AT3G16570
chr3	5685817	5686959	AT3G16690
chr3	5790233	5790549	AT3G16950
chr3	5831046	5833450	AT3G17100
chr3	5869474	5870576	AT3G17190
chr3	5894179	5896471	AT3G17250
chr3	6014667	6015413	AT3G17580
chr3	6031689	6034562	AT3G17650
chr3	6043849	6044808	AT3G17680
chr3	6085869	6087369	AT3G17780
chr3	6093562	6094433	AT3G17810
chr3	6157448	6162143	AT3G18010
chr3	6180745	6183340	AT3G18050
chr3	6258110	6259443	AT3G18250
chr3	6343920	6351882	AT3G18490
chr3	6435241	6436072	AT3G18710
chr3	6522262	6526757	AT3G18915
chr3	6544781	6547025	AT3G18980
chr3	6551484	6558221	AT3G19000
chr3	6616548	6617001	AT3G19150
chr3	6758889	6759602	AT3G19490
chr3	6780036	6781988	AT3G19540
chr3	6792512	6793578	AT3G19553
chr3	6802796	6806316	AT3G19580
chr3	6880449	6885152	AT3G19820
chr3	6976681	6981368	AT3G20015
chr3	7092400	7094595	AT3G20340
chr3	7211455	7214299	AT3G20640
chr3	7375701	7377842	AT3G21055
chr3	7501799	7502365	AT3G21320
chr3	7595334	7599180	AT3G21560
chr3	7642239	7646773	AT3G21700
chr3	7702978	7703600	AT3G21865
chr3	7784339	7784907	AT3G22100
chr3	7787386	7791517	AT3G22104
chr3	7909169	7916490	AT3G22380
chr3	7997208	7999380	AT3G22565
chr3	8042152	8049080	AT3G22760
chr3	8081913	8086769	AT3G22840
chr3	8107406	8111915	ENSRNA049757923-T1
chr3	8151665	8154090	AT3G22970
chr3	8184283	8187920	AT3G04375
chr3	8403846	8405204	AT3G23440
chr3	8518529	8519586	AT3G23670
chr3	8545156	8553265	AT3G23730
chr3	8646005	8647032	AT3G23930
chr3	8685169	8688102	AT3G24050
chr3	8714406	8720131	AT3G24140
chr3	8742943	8743514	AT3G24190
chr3	8778295	8778787	AT3G24240
chr3	8899971	8901078	AT3G24480
chr3	8921894	8923359	AT3G24503
chr3	8943121	8943498	AT3G24518
chr3	9006707	9009246	AT3G24670
chr3	9065654	9066970	AT3G24840
chr3	9195187	9195638	AT3G25250
chr3	9318440	9319912	AT3G25620
chr3	9357770	9360922	AT3G25700
chr3	9485933	9487238	AT3G25905
chr3	9665412	9666817	AT3G26400
chr3	9681336	9684869	AT3G26450
chr3	9710644	9713265	AT3G26512
chr3	9800245	9801321	AT3G26680
chr3	9855386	9856081	AT3G26790
chr3	9918619	9919038	AT3G26910
chr3	9979472	9982134	AT3G27060
chr3	10022263	10023448	AT3G27170
chr3	10045562	10047762	AT3G27210
chr3	10061436	10063941	AT3G27250
chr3	10138859	10144059	AT3G27400
chr3	10146193	10148673	AT3G27415
chr3	10255636	10256456	AT3G27690
chr3	10517555	10519799	AT3G28200
chr3	10874745	10877705	AT3G28860
chr3	11277653	11278936	AT3G29370
chr3	11798513	11799087	AT3G30165
chr3	11920293	11921038	AT3G30290
chr3	11924055	11924547	AT3G30300
chr3	11973838	11974487	AT3G30380
chr3	12670183	12670630	AT3G06185
chr3	13035204	13036005	AT3G32030
chr3	14320786	14321936	AT3G42170
chr3	15223221	15226976	AT3G43270
chr3	16189645	16194111	AT3G44610
chr3	16259783	16260274	AT3G44713
chr3	16262622	16263094	AT3G44716
chr3	16568572	16570216	AT3G45230
chr3	16854350	16856089	AT3G45840
chr3	17134560	17138810	AT3G46540
chr3	17177546	17180428	ENSRNA049757954-T1
chr3	17305663	17307242	AT3G46970
chr3	17339584	17341141	AT3G47080
chr3	17361785	17362361	AT3G47160
chr3	17427543	17429910	AT3G07705
chr3	17557687	17561283	AT3G47620
chr3	17633503	17636959	AT3G47800
chr3	17750278	17751045	AT3G48070
chr3	18003101	18007475	AT3G48570
chr3	18028850	18031128	AT3G48660
chr3	18154999	18156411	AT3G48980
chr3	18260765	18266575	AT3G49260
chr3	18268368	18268796	AT3G49270
chr3	18342858	18344137	AT3G49480
chr3	18476605	18479233	AT3G49810
chr3	18493921	18494639	AT3G49870
chr3	18557712	18559744	AT3G50060
chr3	18566486	18567687	AT3G50070
chr3	18657374	18659816	AT3G50330
chr3	18664756	18668320	AT3G50340
chr3	18672650	18674441	AT3G50360
chr3	18700274	18701098	AT3G50380
chr3	18783558	18788974	AT3G50620
chr3	18813845	18816333	AT3G08135
chr3	18834218	18834937	AT3G50685
chr3	18840424	18841787	AT3G50700
chr3	18900822	18902445	AT3G50860
chr3	18914829	18919852	AT3G50895
chr3	18946212	18947015	AT3G51000
chr3	18963997	18965539	AT3G51060
chr3	19023778	19026210	AT3G51240
chr3	19038863	19041666	AT3G51290
chr3	19068811	19069736	AT3G51370
chr3	19078096	19080528	AT3G51400
chr3	19108347	19109411	AT3G51510
chr3	19163307	19171608	AT3G51670
chr3	19218829	19220240	AT3G51820
chr3	19275693	19278320	AT3G51940
chr3	19310472	19314655	AT3G52070
chr3	19322580	19323596	AT3G52105
chr3	19448838	19451734	AT3G52470
chr3	19452412	19453169	AT3G52480
chr3	19465142	19468586	AT3G52500
chr3	19472384	19476991	AT3G52525
chr3	19569271	19570877	AT3G52800
chr3	19620155	19622680	AT3G52920
chr3	19706500	19707248	AT3G53180
chr3	19788447	19792808	AT3G53380
chr3	19940523	19940864	AT3G53830
chr3	19995709	20001376	AT3G54000
chr3	20037934	20039081	AT3G54110
chr3	20114480	20117861	AT3G54320
chr3	20131724	20134058	AT3G54366
chr3	20138079	20145295	AT3G54400
chr3	20146811	20149010	AT3G54430
chr3	20228005	20229246	AT3G54650
chr3	20260291	20263523	AT3G54740
chr3	20295325	20298846	AT3G54810
chr3	20435863	20438871	AT3G55130
chr3	20532982	20535963	AT3G55390
chr3	20606185	20607970	AT3G55560
chr3	20629680	20630359	AT3G55610
chr3	20644736	20645237	AT3G55646
chr3	20683634	20691995	AT3G08585
chr3	20705156	20705852	AT3G55780
chr3	20709024	20709731	AT3G55800
chr3	20718249	20719020	AT3G55840
chr3	20773930	20779102	AT3G55980
chr3	20800542	20801653	AT3G56050
chr3	20819404	20820848	AT3G56100
chr3	20856932	20858914	AT3G56220
chr3	20889862	20890309	AT3G56320
chr3	20902095	20903692	AT3G56370
chr3	21122069	21126141	AT3G57070
chr3	21236068	21241801	AT3G57400
chr3	21275780	21276254	AT3G57470
chr3	21302776	21303871	AT3G57540
chr3	21343074	21344576	AT3G57630
chr3	21410343	21414179	AT3G57800
chr3	21425983	21426557	AT3G57860
chr3	21429820	21430767	AT3G57870
chr3	21434047	21435259	AT3G57880
chr3	21437861	21438594	AT3G57890
chr3	21472718	21473417	AT3G09025
chr3	21521154	21524571	AT3G58120
chr3	21678027	21681187	AT3G58620
chr3	21758417	21763245	AT3G58850
chr3	21817265	21818531	AT3G59020
chr3	21826827	21828786	AT3G59050
chr3	21830118	21833041	AT3G09185
chr3	22127251	22131016	AT3G59900
chr3	22247482	22251509	AT3G60200
chr3	22253912	22258384	AT3G60220
chr3	22291111	22296008	AT3G60320
chr3	22348345	22350787	AT3G60490
chr3	22360116	22365183	AT3G60520
chr3	22372783	22375439	AT3G60530
chr3	22501478	22501872	AT3G60910
chr3	22629804	22632029	AT3G61150
chr3	22726139	22726652	AT3G61415
chr3	22785171	22788365	AT3G61580
chr3	22797797	22799987	AT3G61610
chr3	22802429	22807890	AT3G61630
chr3	22822494	22824433	AT3G61680
chr3	22886412	22888607	AT3G61829
chr3	22906004	22907918	AT3G61880
chr3	22947630	22953698	AT3G61970
chr3	22956342	22957211	AT3G61980
chr3	22991036	22991573	AT3G62090
chr3	22994144	22995870	AT3G62100
chr3	23004088	23005132	AT3G62130
chr3	23007073	23007719	AT3G62140
chr3	23131248	23133003	AT3G62530
chr3	23153055	23154667	AT3G62600
chr3	23162221	23170377	AT3G62640
chr3	23185429	23186742	AT3G62695
chr3	23194990	23196680	AT3G62700
chr3	23218156	23218627	AT3G62760
chr3	23227290	23233776	AT3G62820
chr3	23275088	23277721	AT3G62980
chr3	23344480	23348764	AT3G63200
chr3	23350519	23353577	AT3G09935
chr3	23419798	23420934	AT3G63430
chr3	23422427	23423116	AT3G63440
chr3	23426009	23431630	AT3G63450
chr3	23442969	23445093	AT3G63480
chr4	128241	129109	AT4G00300
chr4	159388	164123	AT4G03585
chr4	165928	166623	AT4G00370
chr4	173945	178045	AT4G00400
chr4	219194	222606	AT4G00480
chr4	267721	269257	AT4G00630
chr4	289222	290669	AT4G00710
chr4	313796	315762	AT4G00750
chr4	455217	456199	AT4G01050
chr4	484297	485895	AT4G01120
chr4	522722	527244	AT4G01250
chr4	657649	661784	AT4G01520
chr4	662811	663583	AT4G01520
chr4	840539	841903	AT4G01935
chr4	843293	847196	AT4G01950
chr4	928509	932537	AT4G02100
chr4	945422	946926	AT4G02130
chr4	998122	1000026	AT4G02280
chr4	1040795	1041732	AT4G02360
chr4	1089685	1092353	AT4G02482
chr4	1373207	1374640	AT4G03100
chr4	1438825	1440545	AT4G03280
chr4	1494228	1497327	AT4G04625
chr4	2375313	2376387	AT4G04690
chr4	2571462	2572951	AT4G05020
chr4	2587357	2589969	AT4G05050
chr4	2764729	2766074	AT4G05470
chr4	2989977	2990299	AT4G05630
chr4	3991070	3992952	AT4G06701
chr4	5736326	5742413	AT4G08950
chr4	6661617	6662167	AT4G10843
chr4	6793010	6798901	AT4G11140
chr4	6847050	6847383	AT4G11240
chr4	6891481	6892212	AT4G11330
chr4	6907921	6908835	AT4G11370
chr4	7085420	7088296	AT4G11780
chr4	7099460	7100477	AT4G11800
chr4	7220141	7222603	AT4G05945
chr4	7491063	7493172	AT4G12730
chr4	7669259	7671458	AT4G13210
chr4	7868667	7870028	AT4G13540
chr4	7961293	7965266	AT4G13710
chr4	8053648	8057682	AT4G13940
chr4	8099595	8105756	AT4G14040
chr4	8164853	8165701	AT4G14150
chr4	8333373	8334659	AT4G14500
chr4	8344425	8345719	AT4G14540
chr4	8415076	8416983	AT4G14680
chr4	8434405	8435319	AT4G14720
chr4	8483535	8486893	AT4G14770
chr4	8547915	8551582	AT4G14960
chr4	8571734	8573485	AT4G15000
chr4	8605912	8607349	AT4G15070
chr4	8613842	8614304	AT4G15090
chr4	8718810	8722037	AT4G15280
chr4	8849818	8852299	AT4G15480
chr4	9108292	9108972	ENSRNA049492421-T1
chr4	9127599	9133870	AT4G16140
chr4	9254014	9254892	AT4G16380
chr4	9265366	9268994	AT4G16430
chr4	9294602	9296195	AT4G16490
chr4	9300984	9302997	AT4G16500
chr4	9441632	9444691	AT4G16780
chr4	9445076	9446616	AT4G16780
chr4	9448844	9451404	AT4G16780
chr4	9555566	9558467	AT4G16980
chr4	9779780	9780549	AT4G17560
chr4	9816286	9816656	AT4G17615
chr4	9824917	9825621	AT4G17640
chr4	9838573	9845506	AT4G17680
chr4	9864355	9865698	AT4G17730
chr4	9895748	9898074	AT4G17800
chr4	9900546	9901027	AT4G17800
chr4	9928441	9930626	AT4G17870
chr4	9972142	9975865	AT4G17970
chr4	9993257	9994719	AT4G18010
chr4	10163215	10165990	AT4G18390
chr4	10216663	10217727	AT4G18520
chr4	10247243	10248941	AT4G18600
chr4	10274294	10279944	AT4G18670
chr4	10349286	10353749	AT4G18890
chr4	10413821	10415175	AT4G19020
chr4	10437133	10438052	AT4G19040
chr4	10458608	10459694	AT4G19110
chr4	10521059	10521617	AT4G19230
chr4	10604411	10605704	AT4G19440
chr4	10715501	10716553	AT4G19700
chr4	10860469	10861755	AT4G20070
chr4	10957886	10959659	AT4G20310
chr4	10991795	10993327	AT4G20362
chr4	11446834	11447500	AT4G21515
chr4	11472149	11473183	AT4G21570
chr4	11545229	11547197	AT4G21740
chr4	11645584	11648562	AT4G21960
chr4	11694070	11695591	AT4G22070
chr4	11767163	11768525	AT4G22240
chr4	11785338	11787051	AT4G22290
chr4	11895736	11897696	AT4G22590
chr4	11995700	11997993	AT4G22860
chr4	12043453	12044917	AT4G22970
chr4	12065928	12070276	AT4G23020
chr4	12253969	12255009	AT4G23490
chr4	12316589	12318387	AT4G23630
chr4	12331563	12335115	AT4G23670
chr4	12374931	12382138	AT4G23750
chr4	12392377	12393746	AT4G23810
chr4	12520030	12520982	AT4G24110
chr4	12571257	12573871	AT4G24240
chr4	12647895	12651090	AT4G24480
chr4	12712452	12713193	AT4G24620
chr4	12763267	12764457	AT4G24760
chr4	12777317	12777820	AT4G24790
chr4	12784985	12786075	AT4G24805
chr4	12827575	12829560	AT4G24960
chr4	12835745	12837881	AT4G24972
chr4	12899576	12901033	AT4G25140
chr4	13021960	13024062	AT4G25490
chr4	13066242	13071649	AT4G25620
chr4	13086898	13087655	AT4G25670
chr4	13119843	13121690	AT4G25780
chr4	13145270	13147243	AT4G25860
chr4	13188674	13189657	AT4G25980
chr4	13238842	13239515	AT4G26130
chr4	13462722	13463908	AT4G26700
chr4	13481572	13482056	AT4G26760
chr4	13611466	13612201	AT4G27160
chr4	13613307	13614082	AT4G27170
chr4	13685683	13687250	AT4G07805
chr4	13716982	13720497	AT4G27430
chr4	13761263	13762517	AT4G27560
chr4	13846374	13848349	AT4G27780
chr4	13903708	13904837	AT4G27940
chr4	13910060	13912470	AT4G27950
chr4	13964438	13967770	AT4G28100
chr4	13996825	14007494	AT4G28250
chr4	14116051	14120298	AT4G28560
chr4	14165594	14166446	AT4G28703
chr4	14191967	14193298	AT4G28720
chr4	14333043	14333809	AT4G29090
chr4	14363362	14364747	AT4G08065
chr4	14437887	14438325	AT4G08085
chr4	14545662	14548060	AT4G29710
chr4	14564650	14566904	AT4G29740
chr4	14579345	14581852	AT4G29780
chr4	14701168	14702107	AT4G30074
chr4	14766350	14770448	AT4G30180
chr4	14789937	14791487	AT4G30200
chr4	14806112	14808142	AT4G30230
chr4	14842631	14854116	AT4G30350
chr4	14893867	14896816	AT4G30470
chr4	14949904	14951134	AT4G30630
chr4	14968354	14969574	AT4G30710
chr4	14989657	14990736	AT4G30780
chr4	15039092	15039863	AT4G30900
chr4	15074229	15075093	AT4G30970
chr4	15185655	15186395	AT4G31280
chr4	15228590	15228979	AT4G31380
chr4	15289420	15292968	AT4G31550
chr4	15395002	15396442	AT4G31820
chr4	15487566	15494562	AT4G32030
chr4	15527509	15529165	AT4G32160
chr4	15589215	15591838	AT4G32290
chr4	15797908	15799376	AT4G32750
chr4	15817169	15817915	AT4G32800
chr4	15895908	15896412	AT4G32920
chr4	15930439	15932039	AT4G33010
chr4	15958522	15960284	AT4G33080
chr4	16062143	16063498	AT4G33330
chr4	16090185	16092755	AT4G33440
chr4	16130376	16130711	AT4G33530
chr4	16354407	16363038	AT4G34160
chr4	16389005	16389943	AT4G34240
chr4	16439873	16441441	AT4G34390
chr4	16449474	16450132	AT4G34410
chr4	16482564	16484900	AT4G34480
chr4	16497531	16498712	AT4G34540
chr4	16532447	16535110	AT4G34610
chr4	16612509	16613127	AT4G34860
chr4	16661141	16665219	AT4G34990
chr4	16688610	16696377	AT4G35070
chr4	16707229	16712048	AT4G35100
chr4	16714386	16715387	AT4G35110
chr4	16763606	16764937	AT4G35240
chr4	16772907	16773533	AT4G35250
chr4	16795577	16795896	AT4G35295
chr4	16845236	16847466	AT4G35470
chr4	16980737	16983926	AT4G35850
chr4	17014158	17023002	AT4G35930
chr4	17039496	17041622	AT4G36010
chr4	17054913	17055997	AT4G36060
chr4	17152632	17154284	AT4G09275
chr4	17156516	17157946	AT4G36260
chr4	17183602	17185241	AT4G09305
chr4	17188601	17189978	AT4G36370
chr4	17270043	17270895	AT4G36620
chr4	17271412	17271882	AT4G36620
chr4	17331934	17336436	AT4G36780
chr4	17361571	17363961	AT4G36860
chr4	17366664	17369070	AT4G36870
chr4	17372679	17374205	AT4G36880
chr4	17403890	17407314	AT4G36925
chr4	17425908	17427300	AT4G36960
chr4	17526901	17531334	AT4G37250
chr4	17539590	17542194	AT4G37260
chr4	17549100	17551104	AT4G37290
chr4	17560739	17565536	AT4G37320
chr4	17583837	17586961	AT4G37400
chr4	17593383	17594885	AT4G37420
chr4	17615297	17616078	AT4G37460
chr4	17727077	17729524	AT4G37740
chr4	17735090	17736159	AT4G09655
chr4	17764113	17764740	AT4G09665
chr4	17797662	17798074	AT4G37850
chr4	17814110	17815983	AT4G37890
chr4	17857741	17859896	AT4G38005
chr4	17922942	17925376	AT4G38210
chr4	17985658	17986877	AT4G38430
chr4	17997641	17999252	AT4G09705
chr4	18056413	18057278	AT4G38630
chr4	18061553	18064317	AT4G38650
chr4	18070366	18073839	AT4G38670
chr4	18075249	18078208	AT4G38700
chr4	18082096	18085270	AT4G38740
chr4	18115951	18120234	AT4G38810
chr4	18151365	18153286	AT4G38932
chr4	18159448	18161708	AT4G38960
chr4	18162884	18164023	AT4G38970
chr4	18214603	18218055	AT4G39090
chr4	18302374	18302866	AT4G39360
chr4	18320551	18330263	AT4G39400
chr4	18432194	18434013	AT4G39730
chr4	18463929	18466102	AT4G39790
chr4	18482774	18487659	ENSRNA049758070-T1
chr4	18524986	18527345	AT4G39950
chr4	18541617	18543899	AT4G09985
chr4	18568985	18573607	AT4G40060
chr5	13695	16517	AT5G01040
chr5	25553	28333	AT5G01075
chr5	158897	159494	AT5G01380
chr5	198860	199624	AT5G01500
chr5	205947	206583	AT5G01520
chr5	208774	210871	AT5G01530
chr5	220163	221349	AT5G01570
chr5	286774	288218	ENSRNA049758073-T1
chr5	321677	323252	AT5G01840
chr5	331582	332536	AT5G01850
chr5	378744	381521	AT5G01990
chr5	387200	391397	AT5G02025
chr5	415861	420190	AT5G02110
chr5	447991	450584	AT5G02230
chr5	460778	467833	AT5G02260
chr5	488416	489242	AT5G02330
chr5	552313	557368	AT5G02500
chr5	567460	569570	AT5G02540
chr5	608141	608579	AT5G02690
chr5	642074	643202	AT5G02820
chr5	692702	695426	AT5G02960
chr5	730152	731969	AT5G03110
chr5	793272	794339	AT5G03290
chr5	866163	867006	AT5G03470
chr5	924444	924885	AT5G03630
chr5	957260	958615	AT5G03680
chr5	987149	988952	AT5G03760
chr5	1086510	1089963	AT5G04030
chr5	1175837	1176387	AT5G04250
chr5	1318043	1320172	AT5G04590
chr5	1376838	1385139	AT5G04770
chr5	1422389	1422944	AT5G04885
chr5	1434673	1435000	AT5G04900
chr5	1560965	1564528	AT5G01045
chr5	1623761	1624780	AT5G05480
chr5	1745128	1748081	AT5G05810
chr5	1772351	1772784	AT5G05890
chr5	1791776	1792952	AT5G05965
chr5	1924037	1925684	AT5G06300
chr5	1974016	1974652	AT5G06470
chr5	2065641	2072498	AT5G06710
chr5	2072941	2077159	AT5G06720
chr5	2166544	2168036	AT5G06980
chr5	2169147	2172933	AT5G06990
chr5	2265828	2267231	AT5G07220
chr5	2275773	2278716	AT5G07260
chr5	2280271	2281109	AT5G07270
chr5	2283748	2286875	AT5G07280
chr5	2292045	2293706	AT5G07290
chr5	2324990	2327056	AT5G07350
chr5	2455518	2456744	AT5G07720
chr5	2457609	2459060	AT5G07730
chr5	2466469	2468121	AT5G07740
chr5	2529244	2529892	AT5G07920
chr5	2578272	2578776	AT5G08040
chr5	2607561	2609954	AT5G08130
chr5	2610998	2616484	AT5G01475
chr5	2716231	2716878	AT5G08430
chr5	2782755	2783541	AT5G08590
chr5	2886552	2887428	AT5G09300
chr5	2905931	2907481	AT5G09350
chr5	2984937	2986181	AT5G09620
chr5	3031780	3034144	AT5G09760
chr5	3117955	3119224	AT5G09975
chr5	3285795	3286840	AT5G10450
chr5	3332157	3336758	AT5G10550
chr5	3396006	3396779	AT5G10745
chr5	3398093	3400826	AT5G10750
chr5	3403262	3404595	AT5G10760
chr5	3432321	3435985	AT5G10890
chr5	3458493	3462348	AT5G10950
chr5	3462968	3466745	AT5G10960
chr5	3479340	3480655	AT5G11000
chr5	3524010	3532559	AT5G11090
chr5	3561898	3566595	AT5G11190
chr5	3691927	3697349	AT5G11530
chr5	3739924	3740767	AT5G11630
chr5	3770867	3772667	AT5G11700
chr5	3830708	3834284	AT5G11890
chr5	3861973	3864927	AT5G11975
chr5	3988630	3991841	AT5G12330
chr5	4084803	4085996	AT5G12930
chr5	4092525	4093095	AT5G12950
chr5	4107746	4108593	AT5G12980
chr5	4153606	4154607	AT5G13090
chr5	4155329	4157331	AT5G13100
chr5	4181466	4185669	AT5G13170
chr5	4196480	4198188	AT5G13180
chr5	4216567	4222900	AT5G02045
chr5	4422280	4424371	AT5G13700
chr5	4430539	4432954	AT5G13740
chr5	4441473	4442591	AT5G13760
chr5	4444823	4445685	AT5G13770
chr5	4470621	4471510	AT5G13845
chr5	4476929	4479218	AT5G13880
chr5	4521001	4523702	AT5G14010
chr5	4628914	4635308	AT5G14360
chr5	4641482	4642055	AT5G14400
chr5	4650712	4653786	AT5G14430
chr5	4693660	4697283	at5g14565
chr5	4718417	4719510	AT5G14620
chr5	4721900	4723118	AT5G14640
chr5	4733809	4736929	AT5G14690
chr5	4788468	4788938	AT5G14800
chr5	4885948	4887266	AT5G15080
chr5	4922184	4922997	AT5G15160
chr5	4942003	4947030	AT5G15230
chr5	4983834	4986969	AT5G15350
chr5	5066002	5066419	AT5G15570
chr5	5245188	5246480	AT5G16050
chr5	5271936	5273097	AT5G16150
chr5	5348573	5351329	AT5G16340
chr5	5357313	5359352	AT5G16370
chr5	5362799	5363266	AT5G16390
chr5	5509002	5510123	AT5G16760
chr5	5604353	5604951	AT5G17030
chr5	5606581	5607644	AT5G17040
chr5	5608890	5609664	AT5G17050
chr5	5663479	5664460	AT5G17230
chr5	5673331	5675337	ENSRNA049493591-T1
chr5	5875928	5878346	AT5G17800
chr5	5893206	5894008	AT5G17830
chr5	5934740	5939991	AT5G17920
chr5	6061723	6062761	AT5G18310
chr5	6216250	6218866	AT5G18650
chr5	6223815	6225252	AT5G18670
chr5	6274747	6275285	AT5G18830
chr5	6361433	6363014	AT5G19040
chr5	6374441	6375725	AT5G19070
chr5	6390843	6394223	AT5G02955
chr5	6412413	6413165	AT5G19110
chr5	6529500	6532002	AT5G19380
chr5	6681645	6682957	AT5G19760
chr5	6779386	6780288	AT5G20070
chr5	7005220	7007622	AT5G20700
chr5	7138604	7139656	AT5G21020
chr5	7176103	7177360	AT5G21105
chr5	7227566	7229735	AT5G21482
chr5	7242515	7243562	AT5G21930
chr5	7276530	7277536	AT5G22000
chr5	7379055	7380759	AT5G22300
chr5	7556779	7560228	AT5G22740
chr5	7673065	7679730	AT5G22940
chr5	7753250	7754306	AT5G23100
chr5	7777677	7778447	AT5G23120
chr5	7832689	7834080	AT5G23260
chr5	7841603	7845631	AT5G23280
chr5	7931650	7935145	AT5G23530
chr5	7986351	7986774	AT5G23680
chr5	8037447	8039683	AT5G23850
chr5	8041520	8044980	AT5G23860
chr5	8047617	8050650	AT5G23870
chr5	8058457	8058952	AT5G23890
chr5	8265412	8267366	AT5G24300
chr5	8322498	8322930	AT5G24380
chr5	8427267	8428625	AT5G24610
chr5	8587039	8590374	AT5G24930
chr5	8937598	8938479	AT5G25620
chr5	9445050	9445732	AT5G26850
chr5	9819122	9820263	AT5G27730
chr5	9944106	9945290	AT5G27920
chr5	10128122	10128845	AT5G04685
chr5	10451821	10452470	AT5G28490
chr5	10454747	10455834	AT5G28490
chr5	10613104	10615458	AT5G04785
chr5	10649600	10650141	AT5G28640
chr5	13936441	13938320	AT5G35760
chr5	14049036	14049610	AT5G35917
chr5	14281144	14282642	AT5G36250
chr5	14752818	14753504	AT5G37260
chr5	15404397	15404958	AT5G38470
chr5	15409471	15409857	AT5G38480
chr5	15640319	15644311	AT5G39080
chr5	15826994	15827776	AT5G39535
chr5	15878599	15878981	AT5G39660
chr5	16085331	16086107	AT5G40250
chr5	16127618	16128908	AT5G40330
chr5	16332272	16332588	AT5G40790
chr5	16334667	16335824	AT5G40800
chr5	16568301	16570510	AT5G41400
chr5	16578280	16580882	AT5G41410
chr5	16736469	16741168	AT5G41810
chr5	16768403	16771690	AT5G41900
chr5	16812706	16819372	AT5G42050
chr5	16828015	16832807	AT5G42100
chr5	16972686	16974756	AT5G42440
chr5	17080104	17082276	AT5G06345
chr5	17171547	17172786	AT5G42825
chr5	17199515	17199970	AT5G42900
chr5	17223704	17224526	AT5G42950
chr5	17245665	17246847	AT5G42990
chr5	17255161	17258595	AT5G43020
chr5	17298775	17299719	AT5G43100
chr5	17357980	17358313	AT5G43260
chr5	17584750	17588948	AT5G43760
chr5	17610553	17612291	AT5G43810
chr5	17635610	17636088	AT5G43870
chr5	17730812	17732341	AT5G44060
chr5	17830038	17831228	AT5G44260
chr5	17839507	17841098	AT5G44286
chr5	17877259	17878681	ENSRNA049492673-T1
chr5	18020433	18022575	AT5G44670
chr5	18093098	18094054	AT5G44800
chr5	18358746	18359321	ENSRNA049758161-T1
chr5	18368912	18371230	AT5G45340
chr5	18527304	18531225	AT5G45670
chr5	18575473	18579242	AT5G45800
chr5	18775980	18780504	AT5G46290
chr5	18824796	18825206	AT5G46410
chr5	18834407	18834927	AT5G46440
chr5	19030363	19031990	AT5G46880
chr5	19126349	19127447	AT5G47080
chr5	19131994	19132403	AT5G47100
chr5	19134511	19136436	AT5G47110
chr5	19163473	19164378	AT5G47180
chr5	19168352	19173999	AT5G47210
chr5	19182737	19183820	AT5G47240
chr5	19220789	19221385	AT5G06995
chr5	19279617	19281737	AT5G47530
chr5	19284930	19287777	AT5G47540
chr5	19299931	19303091	AT5G47610
chr5	19608205	19608830	AT5G48385
chr5	19623550	19625766	AT5G07105
chr5	19652021	19654055	AT5G48500
chr5	19711437	19711959	AT5G48610
chr5	19898624	19899305	AT5G49100
chr5	19960387	19960708	AT5G49230
chr5	20046622	20047115	AT5G49435
chr5	20098340	20099160	AT5G49525
chr5	20110400	20112138	AT5G49560
chr5	20484528	20484862	AT5G50320
chr5	20697941	20698933	AT5G50860
chr5	20720089	20720949	AT5G50920
chr5	20861145	20862882	AT5G51330
chr5	21071347	21072203	AT5G51840
chr5	21156072	21156427	AT5G07855
chr5	21178624	21182413	AT5G52120
chr5	21215459	21218537	AT5G52250
chr5	21284972	21286135	AT5G52430
chr5	21306534	21311313	AT5G52510
chr5	21483425	21484426	AT5G52990
chr5	21504559	21505866	AT5G53030
chr5	21513344	21514061	AT5G53050
chr5	21556284	21562977	AT5G07955
chr5	21585164	21596286	AT5G53210
chr5	21618073	21620362	AT5G53290
chr5	21868655	21869165	AT5G53870
chr5	22029434	22030597	AT5G54250
chr5	22112958	22117144	AT5G54470
chr5	22280136	22280560	AT5G54840
chr5	22356998	22358599	AT5G55090
chr5	22593834	22594994	AT5G55830
chr5	22596940	22598035	ENSRNA049758182-T1
chr5	22609013	22609645	AT5G55860
chr5	22752750	22755142	AT5G56220
chr5	22779363	22780242	AT5G56270
chr5	22840726	22841692	AT5G56380
chr5	22873013	22873957	AT5G56500
chr5	22886665	22889583	AT5G08585
chr5	23069386	23071393	AT5G57015
chr5	23167563	23171287	AT5G57180
chr5	23267277	23268188	AT5G57410
chr5	23306489	23311218	AT5G57560
chr5	23322339	23325061	AT5G57590
chr5	23355274	23359889	AT5G08755
chr5	23365006	23366795	AT5G57685
chr5	23418905	23422530	AT5G57800
chr5	23449858	23451161	AT5G57900
chr5	23473671	23479551	AT5G58000
chr5	23532432	23533736	AT5G58150
chr5	23682482	23686366	AT5G08865
chr5	23782669	23787548	AT5G58900
chr5	23830216	23835468	AT5G59030
chr5	23894686	23897006	AT5G59220
chr5	23966984	23967968	AT5G59430
chr5	23981237	23982922	AT5G59480
chr5	23997583	24000129	AT5G59550
chr5	24010309	24010906	AT5G59590
chr5	24109049	24109539	AT5G59840
chr5	24279692	24280476	AT5G60360
chr5	24383266	24388112	AT5G60680
chr5	24480042	24481573	AT5G60850
chr5	24481930	24485493	AT5G60860
chr5	24522372	24523104	AT5G60930
chr5	24833560	24834268	AT5G61810
chr5	24836591	24837455	AT5G61820
chr5	24886821	24888820	AT5G61970
chr5	24904513	24911041	AT5G61997
chr5	24972778	24973893	AT5G62170
chr5	24985434	24991443	AT5G62210
chr5	25034513	25039209	AT5G62350
chr5	25053255	25055057	AT5G62390
chr5	25091172	25093158	AT5G62500
chr5	25158424	25159444	AT5G62670
chr5	25180843	25187363	AT5G62700
chr5	25231748	25232256	AT5G62850
chr5	25233811	25237781	AT5G62880
chr5	25238867	25242143	AT5G09090
chr5	25248673	25249270	AT5G62900
chr5	25250329	25250869	AT5G62910
chr5	25308568	25309273	AT5G63090
chr5	25333982	25335805	AT5G63160
chr5	25378934	25381331	AT5G63320
chr5	25383555	25384860	AT5G63375
chr5	25422270	25424280	AT5G63500
chr5	25430376	25437527	AT5G63530
chr5	25497626	25498049	AT5G63700
chr5	25558491	25559150	AT5G63860
chr5	25663772	25666606	AT5G64130
chr5	25701926	25705341	AT5G64260
chr5	25850360	25852165	AT5G64667
chr5	25890509	25891640	AT5G09255
chr5	25901748	25902318	AT5G64780
chr5	25931674	25932980	AT5G64880
chr5	26021565	26022802	AT5G65140
chr5	26037508	26038038	AT5G65165
chr5	26086954	26090030	AT5G65280
chr5	26101841	26105981	AT5G65310
chr5	26212054	26213255	AT5G65590
chr5	26281366	26282852	AT5G65700
chr5	26287970	26289666	AT5G09465
chr5	26341417	26343496	AT5G65820
chr5	26345881	26347813	AT5G65850
chr5	26354054	26355180	AT5G65890
chr5	26367825	26370508	AT5G65925
chr5	26414109	26414824	AT5G66050
chr5	26415627	26417587	AT5G66053
chr5	26424515	26426447	AT5G66080
chr5	26433380	26434271	AT5G66120
chr5	26458674	26460702	AT5G66210
chr5	26490922	26503620	AT5G66320
chr5	26505454	26506917	AT5G66350
chr5	26529028	26533597	AT5G66440
chr5	26540573	26542104	AT5G66460
chr5	26563272	26571201	ENSRNA049493797-T1
chr5	26659116	26663513	AT5G66770
chr5	26670371	26673114	AT5G66800
chr5	26755863	26757790	AT5G67030
chr5	26760975	26769604	AT5G67060
chr5	26795069	26797979	AT5G67150
chr5	26815023	26818377	AT5G67200
chr5	26821355	26822772	AT5G67220
chr5	26832691	26839091	AT5G67260
chr5	26841582	26848255	AT5G67280
chr5	26871377	26878003	AT5G67360
chr5	26900898	26907116	AT5G67420
chr5	26915276	26919791	AT5G67440

## Sheet: Supplementary Table6
Supplementary Table 6. ELC and PCC THSs list bound by either SPCH or MUTE
* ELC THSs targeted by SPCH							* ELC THSs targeted by MUTE							* PCC THSs targeted by SPCH							* PCC THSs targeted by MUTE
Chr	Start	End	THS	Cluster	Targeted by		Chr	Start	End	THS	Cluster	Targeted by		Chr	Start	End	THS	Cluster	Targeted by		Chr	Start	End	THS	Cluster	Targeted by
chr1	864161	864411	THS_00647	ELC	SPCH		chr1	864161	864411	THS_00647	ELC	MUTE		chr1	1682041	1682291	THS_01206	PCC	SPCH		chr1	1682041	1682291	THS_01206	PCC	MUTE
chr1	2104821	2105071	THS_01422	ELC	SPCH		chr1	2104821	2105071	THS_01422	ELC	MUTE		chr2	15083461	15083611	THS_24613	PCC	SPCH		chr1	4125921	4126340	THS_02747	PCC	MUTE
chr1	4282701	4282931	THS_02862	ELC	SPCH		chr1	4282701	4282931	THS_02862	ELC	MUTE		chr3	8717796	8720014	THS_33854	PCC	SPCH		chr1	20764551	20764814	THS_10985	PCC	MUTE
chr1	4541700	4542350	THS_03035	ELC	SPCH		chr1	4541700	4542350	THS_03035	ELC	MUTE		chr4	7424241	7425091	THS_42558	PCC	SPCH		chr1	26149558	26149737	THS_14440	PCC	MUTE
chr1	6626554	6626840	THS_04385	ELC	SPCH		chr1	6626554	6626840	THS_04385	ELC	MUTE		chr4	16772935	16773688	THS_48672	PCC	SPCH		chr1	26149752	26150282	THS_14441	PCC	MUTE
chr1	6641442	6641651	THS_04399	ELC	SPCH		chr1	6641442	6641651	THS_04399	ELC	MUTE		chr4	18002961	18003171	THS_49673	PCC	SPCH		chr1	29552421	29552591	THS_17230	PCC	MUTE
chr1	6641801	6642055	THS_04400	ELC	SPCH		chr1	6641801	6642055	THS_04400	ELC	MUTE		chr5	22763481	22763651	THS_62111	PCC	SPCH		chr2	15083461	15083611	THS_24613	PCC	MUTE
chr1	7089900	7090249	THS_04722	ELC	SPCH		chr1	7089900	7090249	THS_04722	ELC	MUTE		chr5	25519709	25519975	THS_64129	PCC	SPCH		chr2	19637041	19637191	THS_28110	PCC	MUTE
chr1	7141845	7142311	THS_04759	ELC	SPCH		chr1	7368981	7369331	THS_04910	ELC	MUTE		chr5	25738514	25739251	THS_64282	PCC	SPCH		chr3	483661	484051	THS_28496	PCC	MUTE
chr1	7368981	7369331	THS_04910	ELC	SPCH		chr1	7382289	7382651	THS_04922	ELC	MUTE									chr3	6475641	6475791	THS_32378	PCC	MUTE
chr1	7382289	7382651	THS_04922	ELC	SPCH		chr1	7496961	7497151	THS_05012	ELC	MUTE									chr3	8717796	8720014	THS_33854	PCC	MUTE
chr1	7496961	7497151	THS_05012	ELC	SPCH		chr1	8420030	8420360	THS_05697	ELC	MUTE									chr4	7424241	7425091	THS_42558	PCC	MUTE
chr1	8420030	8420360	THS_05697	ELC	SPCH		chr1	9486481	9486931	THS_06375	ELC	MUTE									chr4	13343861	13344177	THS_46336	PCC	MUTE
chr1	9486481	9486931	THS_06375	ELC	SPCH		chr1	9708150	9708348	THS_06487	ELC	MUTE									chr4	16772935	16773688	THS_48672	PCC	MUTE
chr1	9885381	9885899	THS_06611	ELC	SPCH		chr1	9885381	9885899	THS_06611	ELC	MUTE									chr4	17859401	17859551	THS_49607	PCC	MUTE
chr1	10046345	10047087	THS_06719	ELC	SPCH		chr1	10046345	10047087	THS_06719	ELC	MUTE									chr5	2289161	2289363	THS_51756	PCC	MUTE
chr1	10247841	10248150	THS_06876	ELC	SPCH		chr1	10247841	10248150	THS_06876	ELC	MUTE									chr5	8928071	8928282	THS_55903	PCC	MUTE
chr1	10365025	10366231	THS_06940	ELC	SPCH		chr1	10365025	10366231	THS_06940	ELC	MUTE									chr5	25110521	25110671	THS_63833	PCC	MUTE
chr1	10581180	10581715	THS_07071	ELC	SPCH		chr1	10581180	10581715	THS_07071	ELC	MUTE									chr5	25738514	25739251	THS_64282	PCC	MUTE
chr1	11649896	11650602	THS_07743	ELC	SPCH		chr1	11352673	11353071	THS_07553	ELC	MUTE									chr5	25972154	25972431	THS_64461	PCC	MUTE
chr1	13125212	13125705	THS_08441	ELC	SPCH		chr1	11649896	11650602	THS_07743	ELC	MUTE									chr5	26424381	26424531	THS_64845	PCC	MUTE
chr1	17285661	17285931	THS_09038	ELC	SPCH		chr1	13125212	13125705	THS_08441	ELC	MUTE									chr5	26815221	26815371	THS_65184	PCC	MUTE
chr1	17286161	17286371	THS_09039	ELC	SPCH		chr1	17285661	17285931	THS_09038	ELC	MUTE									chr5	26922081	26922339	THS_65297	PCC	MUTE
chr1	17910897	17911351	THS_09318	ELC	SPCH		chr1	17910897	17911351	THS_09318	ELC	MUTE
chr1	18621761	18622064	THS_09712	ELC	SPCH		chr1	18692101	18692678	THS_09741	ELC	MUTE
chr1	18692101	18692678	THS_09741	ELC	SPCH		chr1	19162194	19162779	THS_09986	ELC	MUTE
chr1	19162194	19162779	THS_09986	ELC	SPCH		chr1	19901381	19901931	THS_10437	ELC	MUTE
chr1	19813601	19813791	THS_10371	ELC	SPCH		chr1	20210341	20210551	THS_10669	ELC	MUTE
chr1	19901381	19901931	THS_10437	ELC	SPCH		chr1	20807855	20808136	THS_11015	ELC	MUTE
chr1	20210341	20210551	THS_10669	ELC	SPCH		chr1	21514299	21514564	THS_11389	ELC	MUTE
chr1	20424169	20424451	THS_10787	ELC	SPCH		chr1	21514641	21514879	THS_11390	ELC	MUTE
chr1	20807855	20808136	THS_11015	ELC	SPCH		chr1	22932077	22932531	THS_12203	ELC	MUTE
chr1	21074818	21075291	THS_11172	ELC	SPCH		chr1	23144221	23144451	THS_12342	ELC	MUTE
chr1	21206195	21206525	THS_11244	ELC	SPCH		chr1	24930281	24930551	THS_13571	ELC	MUTE
chr1	21443384	21443739	THS_11363	ELC	SPCH		chr1	25047318	25047647	THS_13652	ELC	MUTE
chr1	21514299	21514564	THS_11389	ELC	SPCH		chr1	25466021	25466331	THS_13899	ELC	MUTE
chr1	21514641	21514879	THS_11390	ELC	SPCH		chr1	26058121	26058401	THS_14365	ELC	MUTE
chr1	21518776	21519571	THS_11395	ELC	SPCH		chr1	28147721	28147951	THS_16030	ELC	MUTE
chr1	22932077	22932531	THS_12203	ELC	SPCH		chr1	28303921	28304284	THS_16143	ELC	MUTE
chr1	23144221	23144451	THS_12342	ELC	SPCH		chr2	504706	504985	THS_18158	ELC	MUTE
chr1	23801721	23801931	THS_12810	ELC	SPCH		chr2	527909	528435	THS_18178	ELC	MUTE
chr1	24930281	24930551	THS_13571	ELC	SPCH		chr2	652361	652651	THS_18242	ELC	MUTE
chr1	25047318	25047647	THS_13652	ELC	SPCH		chr2	1082021	1083631	THS_18480	ELC	MUTE
chr1	25466021	25466331	THS_13899	ELC	SPCH		chr2	1120456	1120831	THS_18495	ELC	MUTE
chr1	26058121	26058401	THS_14365	ELC	SPCH		chr2	2081681	2082177	THS_18850	ELC	MUTE
chr1	28147721	28147951	THS_16030	ELC	SPCH		chr2	6398702	6398997	THS_19177	ELC	MUTE
chr1	28303921	28304284	THS_16143	ELC	SPCH		chr2	7490049	7490297	THS_19642	ELC	MUTE
chr2	504706	504985	THS_18158	ELC	SPCH		chr2	8016641	8016791	THS_19967	ELC	MUTE
chr2	527909	528435	THS_18178	ELC	SPCH		chr2	8710191	8710960	THS_20403	ELC	MUTE
chr2	587903	588163	THS_18205	ELC	SPCH		chr2	9120762	9121026	THS_20633	ELC	MUTE
chr2	700890	701459	THS_18262	ELC	SPCH		chr2	9214943	9215320	THS_20677	ELC	MUTE
chr2	1082021	1083631	THS_18480	ELC	SPCH		chr2	9215410	9215751	THS_20678	ELC	MUTE
chr2	1120456	1120831	THS_18495	ELC	SPCH		chr2	9465553	9466539	THS_20823	ELC	MUTE
chr2	1185301	1185568	THS_18546	ELC	SPCH		chr2	9527655	9528217	THS_20870	ELC	MUTE
chr2	1646621	1646871	THS_18716	ELC	SPCH		chr2	9699868	9700106	THS_21012	ELC	MUTE
chr2	1966350	1966920	THS_18810	ELC	SPCH		chr2	9977501	9978728	THS_21272	ELC	MUTE
chr2	2081681	2082177	THS_18850	ELC	SPCH		chr2	9991693	9992031	THS_21283	ELC	MUTE
chr2	2287181	2287404	THS_18910	ELC	SPCH		chr2	10075121	10075716	THS_21344	ELC	MUTE
chr2	6398702	6398997	THS_19177	ELC	SPCH		chr2	10440041	10440191	THS_21587	ELC	MUTE
chr2	6985364	6985611	THS_19386	ELC	SPCH		chr2	10832061	10832631	THS_21812	ELC	MUTE
chr2	7103811	7104771	THS_19439	ELC	SPCH		chr2	11336587	11337055	THS_22117	ELC	MUTE
chr2	7490049	7490297	THS_19642	ELC	SPCH		chr2	11379978	11380550	THS_22153	ELC	MUTE
chr2	7934330	7934684	THS_19906	ELC	SPCH		chr2	11481161	11481592	THS_22203	ELC	MUTE
chr2	8710191	8710960	THS_20403	ELC	SPCH		chr2	11861469	11862005	THS_22436	ELC	MUTE
chr2	9120762	9121026	THS_20633	ELC	SPCH		chr2	12234018	12234461	THS_22719	ELC	MUTE
chr2	9214943	9215320	THS_20677	ELC	SPCH		chr2	12805581	12805811	THS_23155	ELC	MUTE
chr2	9215410	9215751	THS_20678	ELC	SPCH		chr2	12813424	12813898	THS_23161	ELC	MUTE
chr2	9465553	9466539	THS_20823	ELC	SPCH		chr2	13095001	13095421	THS_23375	ELC	MUTE
chr2	9527655	9528217	THS_20870	ELC	SPCH		chr2	13141081	13141485	THS_23410	ELC	MUTE
chr2	9528361	9528631	THS_20871	ELC	SPCH		chr2	14388618	14388891	THS_24148	ELC	MUTE
chr2	9699868	9700106	THS_21012	ELC	SPCH		chr2	14534173	14534431	THS_24240	ELC	MUTE
chr2	9977501	9978728	THS_21272	ELC	SPCH		chr2	15792261	15792710	THS_25215	ELC	MUTE
chr2	9991693	9992031	THS_21283	ELC	SPCH		chr2	15921318	15921799	THS_25296	ELC	MUTE
chr2	10832061	10832631	THS_21812	ELC	SPCH		chr2	16641721	16642649	THS_25804	ELC	MUTE
chr2	11081072	11081366	THS_21942	ELC	SPCH		chr2	16680412	16680846	THS_25839	ELC	MUTE
chr2	11214741	11214998	THS_22033	ELC	SPCH		chr2	16771841	16772051	THS_25926	ELC	MUTE
chr2	11336587	11337055	THS_22117	ELC	SPCH		chr2	17396251	17396885	THS_26378	ELC	MUTE
chr2	11379978	11380550	THS_22153	ELC	SPCH		chr2	17538618	17538951	THS_26468	ELC	MUTE
chr2	11481161	11481592	THS_22203	ELC	SPCH		chr2	17999924	18000286	THS_26828	ELC	MUTE
chr2	11861469	11862005	THS_22436	ELC	SPCH		chr2	18580781	18581011	THS_27266	ELC	MUTE
chr2	12234018	12234461	THS_22719	ELC	SPCH		chr2	18819361	18819754	THS_27464	ELC	MUTE
chr2	12805581	12805811	THS_23155	ELC	SPCH		chr2	18865078	18865501	THS_27497	ELC	MUTE
chr2	12813424	12813898	THS_23161	ELC	SPCH		chr2	18949991	18950315	THS_27550	ELC	MUTE
chr2	13095001	13095421	THS_23375	ELC	SPCH		chr3	639581	639791	THS_28606	ELC	MUTE
chr2	13141081	13141485	THS_23410	ELC	SPCH		chr3	986261	986471	THS_28811	ELC	MUTE
chr2	13255710	13255938	THS_23477	ELC	SPCH		chr3	1288077	1288551	THS_29019	ELC	MUTE
chr2	13757401	13757631	THS_23788	ELC	SPCH		chr3	4123521	4123771	THS_30772	ELC	MUTE
chr2	14388618	14388891	THS_24148	ELC	SPCH		chr3	4537961	4538595	THS_31050	ELC	MUTE
chr2	14534173	14534431	THS_24240	ELC	SPCH		chr3	4815481	4815691	THS_31259	ELC	MUTE
chr2	15792261	15792710	THS_25215	ELC	SPCH		chr3	5175485	5176076	THS_31512	ELC	MUTE
chr2	15921318	15921799	THS_25296	ELC	SPCH		chr3	5561166	5561551	THS_31800	ELC	MUTE
chr2	16641721	16642649	THS_25804	ELC	SPCH		chr3	6101550	6101864	THS_32152	ELC	MUTE
chr2	16680412	16680846	THS_25839	ELC	SPCH		chr3	6564411	6564778	THS_32456	ELC	MUTE
chr2	16771841	16772051	THS_25926	ELC	SPCH		chr3	6837481	6837731	THS_32622	ELC	MUTE
chr2	17396251	17396885	THS_26378	ELC	SPCH		chr3	7397317	7397653	THS_32948	ELC	MUTE
chr2	17538618	17538951	THS_26468	ELC	SPCH		chr3	7908741	7909711	THS_33249	ELC	MUTE
chr2	17999924	18000286	THS_26828	ELC	SPCH		chr3	7911222	7911695	THS_33251	ELC	MUTE
chr2	18580781	18581011	THS_27266	ELC	SPCH		chr3	8345201	8345431	THS_33602	ELC	MUTE
chr2	18819361	18819754	THS_27464	ELC	SPCH		chr3	8902631	8903102	THS_33955	ELC	MUTE
chr2	18865078	18865501	THS_27497	ELC	SPCH		chr3	9480621	9480851	THS_34352	ELC	MUTE
chr2	18949991	18950315	THS_27550	ELC	SPCH		chr3	9807482	9807855	THS_34585	ELC	MUTE
chr3	639581	639791	THS_28606	ELC	SPCH		chr3	9979641	9979911	THS_34681	ELC	MUTE
chr3	986261	986471	THS_28811	ELC	SPCH		chr3	10938169	10938440	THS_35219	ELC	MUTE
chr3	1288077	1288551	THS_29019	ELC	SPCH		chr3	16584141	16584441	THS_36023	ELC	MUTE
chr3	1430181	1430478	THS_29110	ELC	SPCH		chr3	17135501	17135751	THS_36311	ELC	MUTE
chr3	4123521	4123771	THS_30772	ELC	SPCH		chr3	17340365	17340854	THS_36435	ELC	MUTE
chr3	4537961	4538595	THS_31050	ELC	SPCH		chr3	17566993	17567607	THS_36599	ELC	MUTE
chr3	5175485	5176076	THS_31512	ELC	SPCH		chr3	19568841	19569511	THS_37941	ELC	MUTE
chr3	5561166	5561551	THS_31800	ELC	SPCH		chr3	20131799	20132291	THS_38311	ELC	MUTE
chr3	6101550	6101864	THS_32152	ELC	SPCH		chr3	20295601	20295831	THS_38404	ELC	MUTE
chr3	6564411	6564778	THS_32456	ELC	SPCH		chr3	20540841	20541448	THS_38544	ELC	MUTE
chr3	6639181	6639351	THS_32489	ELC	SPCH		chr3	20684426	20684831	THS_38631	ELC	MUTE
chr3	7397317	7397653	THS_32948	ELC	SPCH		chr3	20763050	20763351	THS_38699	ELC	MUTE
chr3	7908741	7909711	THS_33249	ELC	SPCH		chr3	21972403	21972678	THS_39439	ELC	MUTE
chr3	7911222	7911695	THS_33251	ELC	SPCH		chr3	22247808	22248307	THS_39596	ELC	MUTE
chr3	8144159	8144731	THS_33426	ELC	SPCH		chr4	133439	133691	THS_40586	ELC	MUTE
chr3	8835832	8836088	THS_33915	ELC	SPCH		chr4	145321	145511	THS_40589	ELC	MUTE
chr3	8902631	8903102	THS_33955	ELC	SPCH		chr4	463761	463991	THS_40763	ELC	MUTE
chr3	9480621	9480851	THS_34352	ELC	SPCH		chr4	672756	672971	THS_40905	ELC	MUTE
chr3	9718401	9718691	THS_34523	ELC	SPCH		chr4	5252050	5252402	THS_41495	ELC	MUTE
chr3	9807482	9807855	THS_34585	ELC	SPCH		chr4	6023771	6024424	THS_41780	ELC	MUTE
chr3	9979641	9979911	THS_34681	ELC	SPCH		chr4	6099960	6100872	THS_41814	ELC	MUTE
chr3	10458581	10458992	THS_34984	ELC	SPCH		chr4	6796201	6796651	THS_42153	ELC	MUTE
chr3	17135501	17135751	THS_36311	ELC	SPCH		chr4	7349601	7349871	THS_42500	ELC	MUTE
chr3	17340365	17340854	THS_36435	ELC	SPCH		chr4	7861824	7862291	THS_42812	ELC	MUTE
chr3	17566993	17567607	THS_36599	ELC	SPCH		chr4	8243851	8244096	THS_43007	ELC	MUTE
chr3	18789095	18789392	THS_37352	ELC	SPCH		chr4	8984581	8984831	THS_43442	ELC	MUTE
chr3	19568841	19569511	THS_37941	ELC	SPCH		chr4	9030761	9031522	THS_43462	ELC	MUTE
chr3	20131799	20132291	THS_38311	ELC	SPCH		chr4	9738048	9738391	THS_43884	ELC	MUTE
chr3	20295601	20295831	THS_38404	ELC	SPCH		chr4	9969001	9969291	THS_44063	ELC	MUTE
chr3	20540841	20541448	THS_38544	ELC	SPCH		chr4	10029803	10030320	THS_44111	ELC	MUTE
chr3	20684426	20684831	THS_38631	ELC	SPCH		chr4	10287965	10288257	THS_44304	ELC	MUTE
chr3	20763050	20763351	THS_38699	ELC	SPCH		chr4	10590521	10590751	THS_44501	ELC	MUTE
chr3	21972403	21972678	THS_39439	ELC	SPCH		chr4	11604306	11605005	THS_45084	ELC	MUTE
chr3	22247808	22248307	THS_39596	ELC	SPCH		chr4	11971141	11971631	THS_45386	ELC	MUTE
chr4	133439	133691	THS_40586	ELC	SPCH		chr4	12006781	12007111	THS_45425	ELC	MUTE
chr4	145321	145511	THS_40589	ELC	SPCH		chr4	13069473	13070171	THS_46136	ELC	MUTE
chr4	463761	463991	THS_40763	ELC	SPCH		chr4	13674361	13675218	THS_46532	ELC	MUTE
chr4	672756	672971	THS_40905	ELC	SPCH		chr4	15490421	15490651	THS_47827	ELC	MUTE
chr4	1044941	1045151	THS_41165	ELC	SPCH		chr4	16576571	16577033	THS_48490	ELC	MUTE
chr4	1103695	1104011	THS_41195	ELC	SPCH		chr4	17018420	17018917	THS_48829	ELC	MUTE
chr4	5252050	5252402	THS_41495	ELC	SPCH		chr4	17770164	17770451	THS_49531	ELC	MUTE
chr4	6023771	6024424	THS_41780	ELC	SPCH		chr4	18073221	18073529	THS_49729	ELC	MUTE
chr4	6099960	6100872	THS_41814	ELC	SPCH		chr4	18160521	18160791	THS_49792	ELC	MUTE
chr4	6796201	6796651	THS_42153	ELC	SPCH		chr5	1535679	1536238	THS_51246	ELC	MUTE
chr4	7163362	7163785	THS_42360	ELC	SPCH		chr5	5138201	5138587	THS_53538	ELC	MUTE
chr4	7195101	7195443	THS_42376	ELC	SPCH		chr5	5535184	5535638	THS_53796	ELC	MUTE
chr4	7349601	7349871	THS_42500	ELC	SPCH		chr5	5694341	5695033	THS_53871	ELC	MUTE
chr4	7861824	7862291	THS_42812	ELC	SPCH		chr5	6357061	6357311	THS_54292	ELC	MUTE
chr4	8243851	8244096	THS_43007	ELC	SPCH		chr5	8038721	8039040	THS_55330	ELC	MUTE
chr4	8637237	8637671	THS_43253	ELC	SPCH		chr5	8042401	8042591	THS_55334	ELC	MUTE
chr4	8984581	8984831	THS_43442	ELC	SPCH		chr5	8775961	8776111	THS_55824	ELC	MUTE
chr4	9030761	9031522	THS_43462	ELC	SPCH		chr5	14622973	14623366	THS_56982	ELC	MUTE
chr4	9738048	9738391	THS_43884	ELC	SPCH		chr5	14938751	14939040	THS_57099	ELC	MUTE
chr4	10029803	10030320	THS_44111	ELC	SPCH		chr5	15954529	15954808	THS_57625	ELC	MUTE
chr4	10287965	10288257	THS_44304	ELC	SPCH		chr5	17242421	17242631	THS_58471	ELC	MUTE
chr4	11604306	11605005	THS_45084	ELC	SPCH		chr5	17721599	17722471	THS_58764	ELC	MUTE
chr4	11971141	11971631	THS_45386	ELC	SPCH		chr5	18093983	18094230	THS_59037	ELC	MUTE
chr4	12006781	12007111	THS_45425	ELC	SPCH		chr5	18343950	18344383	THS_59152	ELC	MUTE
chr4	13069473	13070171	THS_46136	ELC	SPCH		chr5	18378568	18379083	THS_59182	ELC	MUTE
chr4	13674361	13675218	THS_46532	ELC	SPCH		chr5	18416001	18416211	THS_59208	ELC	MUTE
chr4	15490421	15490651	THS_47827	ELC	SPCH		chr5	18429711	18430296	THS_59215	ELC	MUTE
chr4	16576571	16577033	THS_48490	ELC	SPCH		chr5	18824803	18825229	THS_59476	ELC	MUTE
chr4	17018420	17018917	THS_48829	ELC	SPCH		chr5	19398476	19399011	THS_59892	ELC	MUTE
chr4	17770164	17770451	THS_49531	ELC	SPCH		chr5	20200282	20200777	THS_60456	ELC	MUTE
chr4	18073221	18073529	THS_49729	ELC	SPCH		chr5	20940781	20941051	THS_60841	ELC	MUTE
chr4	18160521	18160791	THS_49792	ELC	SPCH		chr5	21412755	21413311	THS_61145	ELC	MUTE
chr5	1535679	1536238	THS_51246	ELC	SPCH		chr5	21588946	21590658	THS_61260	ELC	MUTE
chr5	2398409	2398611	THS_51825	ELC	SPCH		chr5	21590708	21591786	THS_61261	ELC	MUTE
chr5	5138201	5138587	THS_53538	ELC	SPCH		chr5	21767021	21767211	THS_61402	ELC	MUTE
chr5	5535184	5535638	THS_53796	ELC	SPCH		chr5	22492761	22492971	THS_61937	ELC	MUTE
chr5	5665373	5665896	THS_53855	ELC	SPCH		chr5	23692341	23692751	THS_62815	ELC	MUTE
chr5	5694341	5695033	THS_53871	ELC	SPCH		chr5	24316401	24316611	THS_63251	ELC	MUTE
chr5	6357061	6357311	THS_54292	ELC	SPCH		chr5	24514361	24514571	THS_63426	ELC	MUTE
chr5	7667386	7667827	THS_55086	ELC	SPCH		chr5	25423059	25423508	THS_64066	ELC	MUTE
chr5	8038721	8039040	THS_55330	ELC	SPCH		chr5	26082974	26083349	THS_64562	ELC	MUTE
chr5	8042401	8042591	THS_55334	ELC	SPCH		chr5	26104583	26104831	THS_64584	ELC	MUTE
chr5	8775961	8776111	THS_55824	ELC	SPCH		chr5	26228434	26229291	THS_64676	ELC	MUTE
chr5	9046403	9046738	THS_55996	ELC	SPCH		chr5	26252961	26253111	THS_64713	ELC	MUTE
chr5	10295710	10295970	THS_56535	ELC	SPCH		chr5	26605841	26606169	THS_64990	ELC	MUTE
chr5	13826306	13826571	THS_56766	ELC	SPCH		chr5	26770821	26771151	THS_65142	ELC	MUTE
chr5	14622973	14623366	THS_56982	ELC	SPCH
chr5	14623501	14623691	THS_56983	ELC	SPCH
chr5	14938751	14939040	THS_57099	ELC	SPCH
chr5	15954529	15954808	THS_57625	ELC	SPCH
chr5	16150815	16151136	THS_57725	ELC	SPCH
chr5	17242421	17242631	THS_58471	ELC	SPCH
chr5	17629561	17629759	THS_58688	ELC	SPCH
chr5	17721599	17722471	THS_58764	ELC	SPCH
chr5	18093983	18094230	THS_59037	ELC	SPCH
chr5	18343950	18344383	THS_59152	ELC	SPCH
chr5	18378568	18379083	THS_59182	ELC	SPCH
chr5	18416001	18416211	THS_59208	ELC	SPCH
chr5	18429711	18430296	THS_59215	ELC	SPCH
chr5	18824803	18825229	THS_59476	ELC	SPCH
chr5	18944168	18944431	THS_59539	ELC	SPCH
chr5	19398476	19399011	THS_59892	ELC	SPCH
chr5	20200282	20200777	THS_60456	ELC	SPCH
chr5	20899419	20899811	THS_60815	ELC	SPCH
chr5	20940781	20941051	THS_60841	ELC	SPCH
chr5	21304521	21304991	THS_61072	ELC	SPCH
chr5	21412755	21413311	THS_61145	ELC	SPCH
chr5	21588946	21590658	THS_61260	ELC	SPCH
chr5	21590708	21591786	THS_61261	ELC	SPCH
chr5	21767021	21767211	THS_61402	ELC	SPCH
chr5	22492761	22492971	THS_61937	ELC	SPCH
chr5	22505261	22505664	THS_61944	ELC	SPCH
chr5	23692341	23692751	THS_62815	ELC	SPCH
chr5	24204981	24205751	THS_63181	ELC	SPCH
chr5	24316401	24316611	THS_63251	ELC	SPCH
chr5	24514361	24514571	THS_63426	ELC	SPCH
chr5	25423059	25423508	THS_64066	ELC	SPCH
chr5	26082974	26083349	THS_64562	ELC	SPCH
chr5	26104583	26104831	THS_64584	ELC	SPCH
chr5	26228434	26229291	THS_64676	ELC	SPCH
chr5	26252961	26253111	THS_64713	ELC	SPCH
chr5	26605841	26606169	THS_64990	ELC	SPCH
chr5	26770821	26771151	THS_65142	ELC	SPCH

## Sheet: Supplementary Table7
Supplementary Table 7. Plasmid construct generated or used in this study
Name	Description	Insert	Backbone vector	Bacterial Resistance	Plant resistance	Purpose
EK103	5XTHS61260 in pHisi	5XTHS61262	pHisi	Amp		Y1H vector
EK104	3XTHS06487 in pHisi	1XTHS06487	pHisi	Amp		Y1H vector
EK105	THS23375 in pHisi	1xTHS02275	pHisi	Amp		Y1H vector
EK124	BPC1 CDS in D-TOPO w/stop codon		pENTR D-topo	Kan		subcloning
EK125	BPC2 CDS in D-TOPO w/stop codon		pENTR D-topo	Kan		subcloning
EK131	p35S:BPC 1 CDS in pGWB2	EK124	pGWB2	Kan/Hyg	Kan/Hyg	Dual LUC effector
EK132	p35S:BPC 2 CDS in pGWB2	EK125	pGWB2	Kan/Hyg	Kan/Hyg	Dual LUC effector
LJP151K	p35S: MUTE in pGWB2	LJP135	pGWB2	Kan/Hyg	Kan/Hyg	Dual LUC effector
MK165	35Sprom::SCRMcDNA in pGWB2		pGWB2	Kan/Hyg	Kan/Hyg	Dual LUC effector
LJP152K	p35S::SPCH in pGWB2	LJP142	pGWB2	Kan/Hyg	Kan/Hyg	Dual LUC effector
EK141	proSPCH:LUC	SPCH pro	pGreenII0800	Kan		Dual LUC reporter
EK142	proSPCH:mGAGA:LUC	SPCH pro mut GAGA	pGreenII0800	Kan		Dual LUC reporter
RJH64	pEPF2::LUC	EPF2 promoter	pGreenII0800	Kan		Dual LUC reporter
LJP135	MUTE WITH STOP	MUTE WITH STOP	pENTR D-topo	Kan		subcloning
LJP142	SPCH WITH STOP	SPCH WITH STOP	pENTR D-topo	Kan		subcloning
EK145	pBPC1 in 5'TOPO (3kb)	BPC1 promoter	5' ENTR	Kan		subcloning
EK146	pBPC2 in 5'TOPO (1.3kb)	BPC2 promoter	5' ENTR	Kan		subcloning
EK148	BPC1 CDS w/o Stop in D-TOPO	BPC 1 CDS	pENTR D-topo	Kan		subcloning
EK149	BPC2 CDS w/o Stop in D-TOPO	BPC 2 CDS	pENTR D-topo	Kan		subcloning
EK151	pBPC1::BPC1-YFP	EK145/EK148	R4GWB540		Hyg	transgenic
EK152	pBPC2::BPC2-YFP	EK146/EK149	R4GWB540		Hyg	transgenic
EK159	p35S::pSPY CE-BPC1-YFPc	EK124	p35S::pSPY CE	Kan	NA	BiFC Tobacco
EK160	p35S::pSPY CE-BPC2-YFPc	EK125	p35S::pSPY CE	Kan	NA	BiFC Tobacco
pAP136	35S::SCRM-3xHA in pGWB14	pMK129	pGWB14	Kan/Hyg	Hyg	CO-IP
EK162	BPC1 in pET-28a(+)	BPC 1 CDS	pET-28a(+)	Kan		BLI
EK163	BPC2 in pET-28a(+)	BPC 2 CDS	pET-28a(+)	Kan		BLI
EK165	BPC1 in pGEX-4T	BPC 1 CDS	pGEX-4T	Amp		BLI
AH07	MUTE in pET-28a(+)	MUTE CDS	pET-28a(+)	Kan		BLI
AP187	SPCH in pGEX-4T	SPCH CDS	pGEX-4T	Amp		BLI
AP178	SCRM in pGEX-4T	SCRM CDS	pGEX-4T	Amp		BLI
EK166	iBPC1	BPC1 with stop codon	pER8	Spec	Hyg	transgenic
EK167	iBPC2	BPC2 with stop codon	pER8	Spec	Hyg	transgenic
EK172	35S CFP-BPC1	EK124	PGWB45	Kan	Hyg	transgenic
EK173	35S CFP-BPC2	EK125	PGWB45	Kan	Hyg	transgenic
EK175	pBPC1-CFP-BPC1	pBPC1	EK172	Kan	Hyg	transgenic
EK176	pBPC2-CFP-BPC2	pBPC2	EK173	Kan	Hyg	transgenic
LJP172	pSPCH::SPCH-GFP	LJP165	pGWB4	Kan/Hyg	Kan/Hyg	transgenic
EK179	pSPCH mGAGA ::SPCH-GFP	EK 180/ LJP143	R4GWB505	Spec	Hyg	transgenic
EK180	pSPCHmGAGA in 5' TOPO	pSPCH mGAGA	5' TOPO	Spec	Hyg	transgenic
RJH77	AtML1pro::NTF	pRJH75, pAR201	R4pGWB501	Spec/Strep	Hyg	transgenic
AR203	SPCHpro::NTF	pAR175, pAR201	R4pGWB501	Spec/Strep	Hyg	transgenic
AR204	MUTEpro::NTF	pAR202, pAR201	R4pGWB501	Spec/Strep	Hyg	transgenic
RJH40	FAMApro::NTF	KMP154, pAR201	R4pGWB401	Spec/Strp	Kan	transgenic
RJH76	GC1pro::NTF	GC1 promoter, pAR201	R4pGWB501	Spec/Strep	Hyg	transgenic
RJH75	AtML1pro	AtML1 promoter -3318	pENTR/5'-TOPO	Kan	N/A	subcloning
AR161	SPCHp	SPCH promoter	pENTR/5'-TOPO	Kan	N/A	subcloning
AR202	MUTEpro	pLJP133	pENTR/5'-TOPO	Kan	N/A	subcloning
KMP154	FAMApro	pLJP144	pENTR/5'-TOPO	Kan	N/A	subcloning
RJH74	GC1pro	GC1 promoter -1163	pENTR/5'-TOPO	Kan	N/A	subcloning
AR199	NTF with RFP cds	PCR product	pAR190-9	Amp	N/A	subcloning
AR201	NTF with RFP cds	pAR199	pENTR Keiko	Kan	N/A	subcloning
RJH42	PCR product	BirA CDS in pENTR-D/TOPO	pENTR-D-TOPO	Kan	N/A	subcloning
BF01	pSPCH mGAGA ::SPCH-GFP	BF02/ LJP143	R4GWB504	Spec	Hyg	transgenic
BF02	pSPCHmGAGA in 5' TOPO	pSPCH mGAGA	pENTR/5'-TOPO	Kan	N/A	subcloning
LJP172	pSPCH::SPCH-GFP	gSPCH	pGWB4	Kan/Hyg	Kan/Hyg	transgenic

## Sheet: Supplementary Table8
Supplementary Table 8. primers and DNA fragment sequence used for this study
For qRT-PCR analysis
Name	Sequence	Purpose
ACTqRT-PCR F2	TCATCTTCTTCCGCTCTTTCTT	qRT-PCR
ACTqRT-PCR R2	AATCCAGCCTTCACCATACC	qRT-PCR
BPC1_qRT_F	GGTTCTAACGGTTCGTATCACTC	qRT-PCR
BPC1_qRT_R	CAGATGTTTCCGACAACACATTAC	qRT-PCR
BPC2_qRT_F	CCACATGAGCTACAATTGGATTAAC	qRT-PCR
BPC2_qRT_R	GACGGAGCAGACGAAGTTT	qRT-PCR
SPCH 951 F	GAAGATTTGGCTCTTGAGATTCTT	qRT-PCR
SPCH 1045 rc	GGCACTCAATTCCAATCTTGATG	qRT-PCR
MUTE F	GCTCGTAAAGATCATCTCTGTCTTA	qRT-PCR
MUTE 506 rc	GTGACACTCCAATCCTATCTTAACAACG	qRT-PCR
TMM_187F	ACGACATTATGCGTGCGA	qRT-PCR
TMM_300rc	CACGTGGTAGACGTTATCCTG	qRT-PCR
EPF2 qRT-PCR F	CGCGTGTTCTTTGGTCGTTA	qRT-PCR
EPF2 qRT-PCR R (Junction)	TTTTTGCTTATTTCCTTCTTGTGGTG	qRT-PCR
BASL qRT-PCR F	GCAAGATTCCTCTAG ACGGAGATG	qRT-PCR
BASL qRT-PCR R (Junction)	TCCTCTCTGATCTCTTCTTCTTAGT	qRT-PCR
For ChIPqPCR analysis
Name	Sequence	Purpose
SPCH 1-F	GCTTGAGTTGGTGCTACGTTTA	ChIPqPCR
SPCH 1-R	TAGATGGTCACGGTGGTGAA	ChIPqPCR
SPCH 2-F	ACATGCATCCATGATTTCACATAC	ChIPqPCR
SPCH 2-R	AGCAGAAAGATCAGTACTTCGG	ChIPqPCR
SPCH 3-F	GCTGATGTTTCATTAATTTGGGCTA	ChIPqPCR
SPCH 3-R	AGTTAATGAGTTGGCTGTCAGAT	ChIPqPCR
SPCH 4-F	GTCTTGGCTCCATCTTCTTAAATTT	ChIPqPCR
SPCH 4-R	CCCTTCATTTGAACTTTCCCTTTC	ChIPqPCR
SPCH 5-F	GGGCTTAAATGTTGGTTAGATTACA	ChIPqPCR
SPCH 5-R	TCAGACATGTTATCGCCAGTC	ChIPqPCR
SPCH 6-F	TGATAGCGATAGTTTAGTCCTCGAT	ChIPqPCR
SPCH 6-R	CCAAAAGACATATCAAGTTGAGAAAGA	ChIPqPCR
SPCH 7-2-F	GGCGTCTCTTTCTTTCCCTAAA	ChIPqPCR
SPCH 7-2-R	CGGTATTATCTCCTGCATCGTG	ChIPqPCR
SPCH8-2-F	GACAGCTGCATCTACACCTAAA	ChIPqPCR
SPCH 8-R	CGTCCTCTTCTTTCCTGGTTTC	ChIPqPCR
SPCH 9-F	GGGACCAAGCATCGATCATA	ChIPqPCR
SPCH 9-R	TAGGACTTCGGCGTAGGTT	ChIPqPCR
SPCH 10-F	GGCTCTTGAGATTCTTCAGGTT	ChIPqPCR
SPCH 10-R	AGGATGATTATTCGTACGTACCTTG	ChIPqPCR
SPCH 11-F	GGATACTATTAACTATGTCTCGCAAGTA	ChIPqPCR
SPCH 11-R	GGCACTAAACTCCCAACGAA	ChIPqPCR
NC1_ChIP_Fw	AATTACACCTTCCGTTACAT	ChIPqPCR
NC1_ChIP_Rv	CCCATCATAATAGCTTTATTTCA	ChIPqPCR
For BLI
bHLH (E-Box) motif	ACACGTGATCACGTGATCCACGTGATCACGTGGCCACGTGC	Biotinylated DNA for BLI
BBR/BPC (GAGA) motif	ATGAGAGAGTGAAGAAGCTGAGAGAATGAGAGATGAGAGAAG	Biotinylated DNA for BLI
For Genotyping T-DNA mutant
Name	Sequence	Purpose
MB5_Salk_072966_3F3_LP	CATGTAACGCGACCTCTAAGC	Genotyping bpc1-1 (SALK_072966)
MB6_Salk_072966_3F3_RP	TGATACGAACCGTTAGAACCG	Genotyping bpc1-1 (SALK_072966)
MB7_CS68804_3F9_LP	CAAACCCTACAACGAAGATGG	Genotyping bpc2 (SALK_090810)
MB8_CS68804_3F9_RP	TGCAATTCCCTAAAGGAATTC	Genotyping bpc2 (SALK_090810)
For cloning
Name	Sequence	Purpose
BPC1 TSS F	CACCATGGACGATGATGGATTTCG	cloning CDS of BPC1
BPC1 w/stop R	TTATCTGATCGTGACAAACTTATTGG	cloning CDS of BPC1
BPC1 no stop R	TCTGATCGTGACAAACTTATTGG	cloning CDS of BPC1
BPC2 TSS F	CACCATGGATGACGATGGGTTTCG	cloning CDS of BPC2
BPC2 w/stop R	TCATCTGATTGTGACGAACTTGT	cloning CDS of BPC2
BPC2 no stop R	TCTGATTGTGACGAACTTGT	cloning CDS of BPC2
BPC1 - 3194 F	TTGCATTAAATACCAAATTCTGTAAGTTTAC	Cloning Promoter of BPC1
BPC1 -1 R	TGATGATTATAAAACTACAAACAATGCC	Cloning Promoter of BPC1
BPC2 - 1323 F	TAGATCCAATGCTGATGAGTGG	Cloning Promoter of BPC2
BPC2 -1 R	TTCAAAGATCTACAAAAAACATCATTACAAAAC	Cloning Promoter of BPC2
BPC1 pro CFP linker1	CTATGACCATGATTACGCCATTGCATTAAATACCAAATTCTGTAAGTTTAC	Cloning pBPC1-CFP-BPC1
BPC1 pro CFP linker2	GCTCACCATGCTCATTCTAGTGATGATTATAAAACTACAAACAATGCC	Cloning pBPC1-CFP-BPC1
BPC2 pro CFP linker1	CTATGACCATGATTACGCCAGAGAGAAGCCATGGATCTAACA	Cloning pBPC2-CFP-BPC2
BPC2 pro CFP linker2	GCTCACCATGCTCATTCTAGTTCAAAGATCTACAAAAAACATCATTACAAAAC	Cloning pBPC2-CFP-BPC2
BPC1 GST linkerF	GATCTGGTTCCGCGTGGATCCATGGACGATGATGGATTTCG	cloning BPC1CDS into pGEX-4T
BPC1 GST linkerR	GTCACGATGCGGCCGCTCGATTATCTGATCGTGACAAACTTATTG	cloning BPC1CDS into pGEX-4T
BPC1 Codon Opt linker F	GACAGCAAATGGGTCGCGGAATGGACGATGATGGATTTCG	cloning BPC1CDS into pET-28a(+)
BPC1 Codon Opt linker R	GTCGACGGAGCTCGAATTCGGATCTCTGATCGTGACAAACTTATTG	cloning BPC1CDS into pET-28a(+)
BPC1 Stop Codon Opt linker R	GTCGACGGAGCTCGAATTCGGATCTTATTATCTGATCGTGACAAACTTATTG	cloning BPC2CDS into pET-28a(+)
BPC2 Stop Codon Opt linker R	GTCGACGGAGCTCGAATTCGGATCTCATCTGATTGTGACGAACTTGT	cloning BPC2CDS into pET-28a(+)
BPC1 F AscI	ATAATGGCGCGCCATGGACGATGATGGATTTCGC	cloning iBPC1
BPC1 SpeI R 2	AAGTAACTAGTTTATCTGATCGTGACAAACTTAT	cloning iBPC1
BPC2 F AscI	ATAATGGCGCGCCATGGATGACGATGGGTTTCG	cloning iBPC2
BPC2 R SpeI	GTTATACTAGTTCATCTGATTGTGACGAACTTG	cloning iBPC2
Kpn1_pSPCH -2997_F1	ACAAGGGTACCATTTCTTGATCTCCATTTTTATCTAA	cloning SPCHpromoter
SpeI pSPCH -1_R1	CTAGAACTAGTCGTGATTAGAGATATATCCTTCTC	cloning SPCHpromoter
GA SPCH -2997 pro F	GCTCCGAATTCGCCCTTATTTCTTGATCTCCATTTTTATCT	cloning SPCH mut GAGA promoter
GA mSPCH pro R	GTCGAATTCGCCCTTCGTGATTTGCGATATAACTATATG	cloning SPCH mut GAGA promoter
mBirA+336_F	ACAGGCTGGTAGAGGAAGGAG	cloning mBirA
mBirA+729.rc	AATGAGCATAGCAGCGAGTGT	cloning mBirA
NTF+105_F	CATTACCACCCCTTCCATCTT	cloning NTF
NTF+215.rc	GTTTGTTGGCAGTAGCAAAGG	cloning NTF
NotI-RFP F	ATAAGAATGCGGCCGCATGGCCTCCTCCGAGGACGTC	cloning RFP
NotI-RFP no stop rc	ATAAGAATGCGGCCGCGGCGCCGGTGGAGTGGC	cloning RFP
XhoI WPP domain start F:	CCGCTCGAGATGAATCATTCAGCGAAAACCACACAG	cloning WPP
WPP domain 3’ RFP 5’ hybrid.rc	GAT GAC GTC CTC GGA GGA GGC AGC GGC CGC CTC AAC CTC	cloning WPP
WPP domain 3’ RFP 5’ hybrid F	GAGGTTGAGGCGGCCGCT GCC TCC TCC GAG GAC GTC ATC	cloning WPP
BspEI RFP.rc	AAT CCG GAG GCG CCG GTG GAG TGG C	cloning RFP

## Sheet: Supplementary Table9
Supplementary Table 9. Exact p-values for statistical analysis
n = biological replicate
Figure 3e
Tukey's multiple comparisons test, One-way ANOVA, Error bars = s.e.m. (n=3).
Comparison	p-value
WT vs. bpc1	9.87544e-08
WT vs. bpc2	2.15728e-06
WT vs. bpc12	<0.000000000000001
bpc12 vs. pBPC1-CFP-BPC1 in bpc12	<0.000000000000001
bpc12 vs. pBPC2-CFP-BPC2 in bpc12	<0.000000000000001
Figure 3f
Tukey's multiple comparisons test, One-way ANOVA, Error bars = s.e.m. (n=3).
Comparison	p-value
Mock iBPC1 vs Est iBPC1	3.78586e-07
Mock iBPC2 vs Est iBPC2	2.7265e-10
Figure 3g
Tukey's multiple comparisons test, One-way ANOVA, Error bars = s.e.m. (n=3).
Comparison	p-value
WT vs. bpc1 bpc2	0.0085
bpc1 vs. bpc1 bpc2	0.0047
bpc2 vs. bpc1 bpc2	0.0106
Figure 3h
Two-tailed Student's t-test, Error bars = s.e.m. (n=3).
Comparison	p-value
Mock vs Est (iBPC1)	0.0004
Figure 3i
Two-tailed Student's t-test, Error bars = s.e.m. (n=3).
Comparison	p-value
Mock vs Est (iBPC2)	3.0873e-06
Figure 4d
Two-tailed Student's t-test, Error bars = s.e.m. (n=3).
Comparison	p-value
Empty, SPCHpromoter::LUC vs Empty, SPCH mutGAGA-promoter::LUC
MUTE, SPCHpromoter::LUC vs MUTE, SPCH mutGAGA-promoter::LUC	0.1758
SCRM, SPCHpromoter::LUC vs SCRM, SPCH mutGAGA-promoter::LUC	0.4038
BPC1, SPCHpromoter::LUC vs BPC1, SPCH mutGAGA-promoter::LUC	0.2449
BPC2, SPCHpromoter::LUC vs BPC2, SPCH mutGAGA-promoter::LUC	0.2711
BPC1+BPC2, SPCHpromoter::LUC vs BPC1+BPC2, SPCH mutGAGA-promoter::LUC	0.3495
MUTE+SCRM, SPCHpromoter::LUC vs MUTE+SCRM, SPCH mutGAGA-promoter::LUC	0.5745
MUTE+SCRM+BPC1, SPCHpromoter::LUC vs MUTE+SCRM+BPC1, SPCH mutGAGA-promoter::LUC	0.02
MUTE+SCRM+BPC2, SPCHpromoter::LUC vs MUTE+SCRM+BPC2, SPCH mutGAGA-promoter::LUC	0.0322
MUTE+SCRM+BPC1+BPC2, SPCHpromoter::LUC vs MUTE+SCRM+BPC1+BPC2, SPCH mutGAGA-promoter::LUC	0.0077
MUTE+SCRM, SPCHpromoter::LUC vs MUTE+SCRM+BPC1, SPCHpromoter::LUC	0.0043
MUTE+SCRM, SPCHpromoter::LUC vs MUTE+SCRM+BPC2, SPCHpromoter::LUC	0.0079
MUTE+SCRM, SPCHpromoter::LUC vs MUTE+SCRM+BPC1+BPC2, SPCHpromoter::LUC	0.0002
Figure 4g
One-tailed Student's t-test, Error bars = s.e.m. (n=3).
Comparison	p-value
P1 WT vs bpc1bpc2	0.0061
P2 WT vs bpc1bpc2	0.0473
P3 WT vs bpc1bpc2	0.031
P4 WT vs bpc1bpc2	0.1893
P5 WT vs bpc1bpc2	0.0371
P6 WT vs bpc1bpc2	0.3751
P7 WT vs bpc1bpc2	0.0382
P8 WT vs bpc1bpc2	0.002
P9 WT vs bpc1bpc2	0.0013
P10 WT vs bpc1bpc2	0.0259
P11 WT vs bpc1bpc2	0.0098
Figure 4h
One-tailed Student's t-test, Error bars = s.e.m. (n=3).
Comparison	p-value
P1 DMSO vs Est	0.0118
P2 DMSO vs Est	0.0002
P3 DMSO vs Est	0.0048
P4 DMSO vs Est	3.59941e-08
P5 DMSO vs Est	0.0052
P6 DMSO vs Est	0.0005
P7 DMSO vs Est	3.72163e-05
P8 DMSO vs Est	0.001
P9 DMSO vs Est	0.0007
P10 DMSO vs Est	0.0128
P11 DMSO vs Est	0.0004
Extended Data Fig. 7g
Two-tailed Student's t-test, Error bars = s.e.m. (n=3).
Comparison	p-value
Empty, SPCHpromoter::LUC vs Empty, SPCH mutGAGA-promoter::LUC	0
MUTE, SPCHpromoter::LUC vs MUTE, SPCH mutGAGA-promoter::LUC	0.1758
BPC1, SPCHpromoter::LUC vs BPC1, SPCH mutGAGA-promoter::LUC	0.2449
BPC2, SPCHpromoter::LUC vs BPC2, SPCH mutGAGA-promoter::LUC	0.2711
MUTE+BPC1, SPCHpromoter::LUC vs MUTE+BPC1, SPCH mutGAGA-promoter::LUC	0.08
MUTE+BPC2, SPCHpromoter::LUC vs MUTE+BPC2, SPCH mutGAGA-promoter::LUC	0.0345
MUTE+BPC1+BPC2, SPCHpromoter::LUC vs MUTE+BPC1+BPC2, SPCH mutGAGA-promoter::LUC	0.0051
MUTE, SPCHpromoter::LUC vs MUTE+BPC1, SPCHpromoter::LUC	0.0238
MUTE, SPCHpromoter::LUC vs MUTE+BPC2, SPCHpromoter::LUC	0.0238
MUTE, SPCHpromoter::LUC vs MUTE+BPC1+BPC2, SPCHpromoter::LUC	0.0101
Extended Data Fig. 7i
Two-tailed Student's t-test, Error bars = s.e.m. (n=3).
Comparison	p-value
SPCH+SCRM vs SPCH+SCRM+BPC1	0.9607
SPCH+SCRM vs SPCH+SCRM+BPC2	0.7835
MUTE+SCRM vs MUTE+SCRM+BPC1	0.0079
MUTE+SCRM vs MUTE+SCRM+BPC2	0.0087
Extended Data Fig. 8b
Tukey's multiple comparisons test, One-way ANOVA, Error bars = s.e.m. (n=6).
Comparison	p-value
WT vs. bpc12	0.0005
bpc12 vs. pBPC1-CFP-BPC1 in bpc12	3.1e-05
bpc12 vs. pBPC2-CFP-BPC2 in bpc12	7.8e-05
Extended Data Fig. 9a
Tukey's multiple comparisons test, One-way ANOVA, Error bars = s.e.m. (n=3).
Comparison	p-value
EPF2	p-value
WT vs. bpc1 bpc2	0.0344
bpc1 vs. bpc1 bpc2	0.0138
bpc2 vs. bpc1 bpc2	0.013
BASL
WT vs. bpc1 bpc2	0.0088
bpc1 vs. bpc1 bpc2	0.0085
bpc2 vs. bpc1 bpc2	0.0048
POLAR
WT vs. bpc1 bpc2	0.022
bpc1 vs. bpc1 bpc2	0.0093
bpc2 vs. bpc1 bpc2	0.0224
TMM
WT vs. bpc1 bpc2	0.0628
bpc1 vs. bpc1 bpc2	0.0196
bpc2 vs. bpc1 bpc2	0.0435
Extended Data Fig. 9b
Two-tailed Student's t-test, Error bars = s.e.m. (n=3).
Comparison	p-value
BPC1
Mock vs Est (iBPC1)	5e-06
EPF2
Mock vs Est (iBPC1)	0.0216
BASL
Mock vs Est (iBPC1)	0.004
POLAR
Mock vs Est (iBPC1)	0.0045
TMM
Mock vs Est (iBPC1)	0.054
Extended Data Fig. 9c
Two-tailed Student's t-test, Error bars = s.e.m. (n=3).
Comparison	p-value
BPC2
Mock vs Est (iBPC2)	8.2348e-05
EPF2
Mock vs Est (iBPC2)	0.0007
BASL
Mock vs Est (iBPC2)	0.0075
POLAR
Mock vs Est (iBPC2)	1.76058e-05
TMM
Mock vs Est (iBPC2)	2.9e-05
